# Supplementary material for: New Statistical Methods for Constructing Robust Differential Correlation Networks to characterize the interactions among microRNAs
Source: Sci Rep. 2019 Mar 5;9:3499. doi: 10.1038/s41598-019-40167-8 (PMC6401044; doi:10.1038/s41598-019-40167-8)
Supplement: Supplementary file 2 — Table S1 [file 41598_2019_40167_MOESM2_ESM.xlsx]

## Sheet: all scenarios
sample_size	g	h	funname	twohc4cor	fisher	ST1	ST2	ST3	ST4	ST5	ST6
30	0	0	vp1	3	1	NA	5	NA	NA	2	4
30	0	0	vp2	3	NA	NA	2	NA	NA	1	4
30	0	0	vp3	1	NA	4	5	NA	NA	2	3
30	0	0.2	vp1	3	NA	4	5	NA	NA	1	2
30	0	0.2	vp2	6	NA	4	5	NA	2	1	3
30	0	0.2	vp3	NA	NA	3	4	NA	NA	1	2
30	0.2	0	vp1	2	NA	NA	4	NA	NA	1	3
30	0.2	0	vp2	4	NA	2	3	NA	NA	1	5
30	0.2	0	vp3	1	NA	4	5	NA	NA	2	3
30	0.2	0.2	vp1	3	NA	4	5	NA	NA	1	2
30	0.2	0.2	vp2	5	NA	3	4	NA	NA	1	2
30	0.2	0.2	vp3	NA	NA	3	4	NA	NA	1	2
30	0.5	0.5	vp1	NA	NA	3	4	NA	NA	1	2
30	0.5	0.5	vp2	6	NA	4	5	NA	2	1	3
30	0.5	0.5	vp3	NA	NA	3	4	NA	NA	1	2
30	0.5	0	vp1	3	NA	4	5	NA	NA	1	2
30	0.5	0	vp2	5	NA	3	4	NA	NA	1	2
30	0.5	0	vp3	NA	NA	3	4	NA	NA	1	2
30	0	0.5	vp1	NA	NA	3	4	NA	NA	1	2
30	0	0.5	vp2	6	NA	4	5	NA	2	1	3
30	0	0.5	vp3	NA	NA	3	4	NA	NA	1	2
30	1	1	vp1	NA	NA	3	4	NA	NA	1	2
30	1	1	vp2	6	NA	4	5	NA	2	1	3
30	1	1	vp3	NA	NA	3	4	NA	NA	1	2
30	1	0	vp1	NA	NA	3	4	NA	NA	1	2
30	1	0	vp2	5	NA	3	4	NA	NA	1	2
30	1	0	vp3	NA	NA	3	4	NA	NA	1	2
30	0	1	vp1	NA	NA	3	4	NA	NA	1	2
30	0	1	vp2	6	NA	4	5	NA	2	1	3
30	0	1	vp3	NA	NA	3	4	NA	NA	1	2
100	0	0	vp1	3.5	3.5	3.5	7	3.5	NA	3.5	3.5
100	0	0	vp2	4	NA	3	2	NA	NA	1	5
100	0	0	vp3	2.5	NA	2.5	2.5	NA	NA	2.5	NA
100	0	0.2	vp1	NA	NA	3	4	NA	NA	1	2
100	0	0.2	vp2	7	NA	5	6	1	3	2	4
100	0	0.2	vp3	NA	NA	4	5	2	NA	2	2
100	0.2	0	vp1	2	NA	4	5	NA	NA	2	2
100	0.2	0	vp2	5	NA	3	4	NA	NA	1	2
100	0.2	0	vp3	2	NA	2	NA	NA	NA	2	NA
100	0.2	0.2	vp1	NA	NA	3	4	NA	NA	1	2
100	0.2	0.2	vp2	6	NA	4	5	NA	2	1	3
100	0.2	0.2	vp3	NA	NA	3	4	NA	NA	1.5	1.5
100	0.5	0.5	vp1	NA	NA	3	4	NA	NA	1	2
100	0.5	0.5	vp2	6	NA	4	5	NA	2	1	3
100	0.5	0.5	vp3	NA	NA	3	4	NA	NA	1.5	1.5
100	0.5	0	vp1	NA	NA	4	5	1.5	NA	1.5	3
100	0.5	0	vp2	5	NA	3	4	NA	NA	1	2
100	0.5	0	vp3	NA	NA	3	NA	NA	NA	1.5	1.5
100	0	0.5	vp1	NA	NA	3	4	NA	NA	1	2
100	0	0.5	vp2	6.5	NA	5	6.5	1	3	2	4
100	0	0.5	vp3	NA	NA	4	5	2	NA	2	2
100	1	1	vp1	NA	NA	3	4	NA	NA	1	2
100	1	1	vp2	5	NA	4	6	NA	1	2	3
100	1	1	vp3	NA	NA	3	4	NA	NA	1.5	1.5
100	1	0	vp1	NA	NA	3	4	NA	NA	1	2
100	1	0	vp2	5	NA	3	4	NA	NA	1	2
100	1	0	vp3	NA	NA	3	NA	NA	NA	1.5	1.5
100	0	1	vp1	NA	NA	4	5	2	NA	1	3
100	0	1	vp2	5	NA	4	6	NA	1	2	3
100	0	1	vp3	NA	NA	4	5	2	NA	2	2
200	0	0	vp1	4	4	4	4	4	NA	4	4
200	0	0	vp2	2.5	NA	2.5	5	NA	NA	1	4
200	0	0	vp3	3	NA	3	3	3	NA	3	NA
200	0	0.2	vp1	NA	NA	4	5	2	NA	2	2
200	0	0.2	vp2	6	NA	4	5	NA	2	1	3
200	0	0.2	vp3	NA	NA	4.5	4.5	2	NA	2	2
200	0.2	0	vp1	3.5	NA	3.5	3.5	3.5	NA	3.5	3.5
200	0.2	0	vp2	3.5	NA	3.5	5	NA	NA	1	2
200	0.2	0	vp3	2	NA	2	NA	NA	NA	2	NA
200	0.2	0.2	vp1	NA	NA	4	5	2	NA	2	2
200	0.2	0.2	vp2	7	NA	5	6	1	3	2	4
200	0.2	0.2	vp3	NA	NA	3	4	NA	NA	1.5	1.5
200	0.5	0.5	vp1	NA	NA	4	5	2	NA	2	2
200	0.5	0.5	vp2	5.5	NA	4	5.5	NA	1	2	3
200	0.5	0.5	vp3	NA	NA	3	4	NA	NA	1.5	1.5
200	0.5	0	vp1	NA	NA	4	5	2	NA	2	2
200	0.5	0	vp2	4	NA	3	5	NA	NA	1	2
200	0.5	0	vp3	NA	NA	2	NA	NA	NA	2	2
200	0	0.5	vp1	NA	NA	4	5	2	NA	2	2
200	0	0.5	vp2	5	NA	4	6	NA	1	2	3
200	0	0.5	vp3	NA	NA	4	5	2	NA	2	2
200	1	1	vp1	NA	NA	4	5	2	NA	2	2
200	1	1	vp2	5	NA	4	6	NA	1	2	3
200	1	1	vp3	NA	NA	3	4	NA	NA	1.5	1.5
200	1	0	vp1	NA	NA	4	5	2	NA	2	2
200	1	0	vp2	5	NA	3	4	NA	NA	1	2
200	1	0	vp3	NA	NA	3	NA	NA	NA	1.5	1.5
200	0	1	vp1	NA	NA	4	5	2	NA	2	2
200	0	1	vp2	5	NA	4	6	NA	1	2	3
200	0	1	vp3	NA	NA	4	5	2	NA	2	2
				45	135	3	6	67	73	0	4
m				5	3.5	3	5	2	2	1.25	2

## Sheet: scenarios including twocor
sample size	g	h	variation pattern	twopcor	twocor	twohc4cor	fisher	ST1	ST2	ST3	ST4	ST5	ST6
100	0.2	0.2	vp1	NA	1.5	NA	NA	4	5	NA	NA	1.5	3
100	0.2	0.2	vp2	NA	1	7	NA	5	6	NA	3	2	4
100	0.2	0.2	vp3	NA	2	NA	NA	4	5	NA	NA	2	2
				5	0	2	5	0	0	3	2	0	0
m				NA	1.5	7	NA	4	5	NA	3	2	3
