# Supplementary material for: New Statistical Methods for Constructing Robust Differential Correlation Networks to characterize the interactions among microRNAs
Source: Sci Rep. 2019 Mar 5;9:3499. doi: 10.1038/s41598-019-40167-8 (PMC6401044; doi:10.1038/s41598-019-40167-8)
Supplement: Supplementary file 3 — Table S2 [file 41598_2019_40167_MOESM3_ESM.xlsx]

## Sheet: hsa-mir-143
TARGET_GENE	GENE_DESCRIPTION	KEGG	OBSERVED_MIRNA	OE
TNP1	transition protein 1 (during histone to protamine replacement)	0	1	29.5833
CCDC58	coiled-coil domain containing 58	0	1	26.2963
TMEM121	transmembrane protein 121	0	1	21.5151
PC	pyruvate carboxylase	3	1	18.6842
PRPF19	pre-mRNA processing factor 19	2	1	17.75
ELK4	ELK4, ETS-domain protein (SRF accessory protein 1)	1	1	16.1364
LPAR2	lysophosphatidic acid receptor 2	1	1	14.7917
MAPK7	mitogen-activated protein kinase 7	4	1	13.6539
MAPK12	mitogen-activated protein kinase 12	19	1	13.6539
DYRK1B	dual-specificity tyrosine-(Y)-phosphorylation regulated kinase 1B	0	1	12.2414
SLC25A15	solute carrier family 25 (mitochondrial carrier; ornithine transporter) member 15	1	1	12.0339
MYBL2	v-myb avian myeloblastosis viral oncogene homolog-like 2	0	1	11.6393
GEMIN5	gem (nuclear organelle) associated protein 5	1	1	11.2698
RBM16		0	1	11.0938
TMEM27	transmembrane protein 27	0	1	10.9231
FBXO16	F-box protein 16	0	1	10.9231
HMMR	hyaluronan-mediated motility receptor (RHAMM)	1	1	10.7576
CTR9	CTR9, Paf1/RNA polymerase II complex component	0	1	10.7576
HOXA5	homeobox A5	0	1	10.7576
UBE2E3	ubiquitin-conjugating enzyme E2E 3	2	1	10.597
CD53	CD53 molecule	0	1	9.86115
PTPN4	protein tyrosine phosphatase, non-receptor type 4 (megakaryocyte)	0	1	9.86115
DTNB	dystrobrevin, beta	0	1	9.59463
ENPP1	ectonucleotide pyrophosphatase/phosphodiesterase 1	6	1	9.46665
KIF9	kinesin family member 9	0	1	9.46665
LHX4	LIM homeobox 4	0	1	9.46665
KREMEN2	kringle containing transmembrane protein 2	0	1	9.22075
ZNF583	zinc finger protein 583	0	1	9.22075
MCF2	MCF.2 cell line derived transforming sequence	0	1	8.98731
SIT1	signaling threshold regulating transmembrane adaptor 1	0	1	8.875
PPP2CB	protein phosphatase 2, catalytic subunit, beta isozyme	7	1	8.65853
LMO4	LIM domain only 4	0	1	8.35296
COL5A3	collagen, type V, alpha 3	4	1	8.2558
GDF10	growth differentiation factor 10	0	1	8.2558
NPR3	natriuretic peptide receptor C/guanylate cyclase C (atrionatriuretic peptide receptor C)	0	1	8.16093
BRD2	bromodomain containing 2	0	1	7.88886
MARCH3	membrane-associated ring finger (C3HC4) 3, E3 ubiquitin protein ligase	0	1	7.88886
NFXL1	nuclear transcription factor, X-box binding-like 1	0	1	7.88886
C13ORF33		0	1	7.8022
SLC35A4	solute carrier family 35, member A4	0	1	7.55321
PGK1	phosphoglycerate kinase 1	2	1	7.55321
RSRC2	arginine/serine-rich coiled-coil 2	0	1	7.24491
CCDC14	coiled-coil domain containing 14	0	1	7.1
LRBA	LPS-responsive vesicle trafficking, beach and anchor containing	0	1	7.02968
MRPL52	mitochondrial ribosomal protein L52	0	1	7.02968
HDAC7	histone deacetylase 7	0	1	6.96078
ITM2B	integral membrane protein 2B	0	1	6.89322
ACCN1		1	1	6.82692
PIAS3	protein inhibitor of activated STAT, 3	5	1	6.6981
MRC2	mannose receptor, C type 2	1	1	6.63552
KIAA1012		0	1	6.57406
SMNDC1	survival motor neuron domain containing 1	1	1	6.57406
NUAK2	NUAK family, SNF1-like kinase, 2	0	1	6.57406
PCMT1	protein-L-isoaspartate (D-aspartate) O-methyltransferase	0	1	6.51377
EGLN1	egl-9 family hypoxia-inducible factor 1	2	1	6.51377
TLK2	tousled-like kinase 2	0	1	6.51377
FAM111A	family with sequence similarity 111, member A	0	1	6.51377
CNTD1	cyclin N-terminal domain containing 1	0	1	6.45453
RNF6	ring finger protein (C3H2C3 type) 6	0	1	6.45453
CRLF3	cytokine receptor-like factor 3	0	1	6.3964
EIF2AK3	eukaryotic translation initiation factor 2-alpha kinase 3	3	1	6.3964
ABCC4	ATP-binding cassette, sub-family C (CFTR/MRP), member 4	1	1	6.3393
RAB7B	RAB7B, member RAS oncogene family	2	1	6.3393
GRIPAP1	GRIP1 associated protein 1	0	1	6.22809
RGAG1	retrotransposon gag domain containing 1	0	1	6.17391
GATM	glycine amidinotransferase (L-arginine:glycine amidinotransferase)	3	1	6.17391
KCNIP1	Kv channel interacting protein 1	0	1	6.17391
MKRN3	makorin ring finger protein 3	0	1	6.06837
HABP2	hyaluronan binding protein 2	0	1	6.06837
FAM117A	family with sequence similarity 117, member A	0	1	6.01696
UPF1	UPF1 regulator of nonsense transcripts homolog (yeast)	1	1	5.96637
LOC387856		0	1	5.91667
ZNF318	zinc finger protein 318	0	1	5.91667
NUDT10	nudix (nucleoside diphosphate linked moiety X)-type motif 10	0	1	5.91667
CHKA	choline kinase alpha	2	1	5.86775
HECTD1	HECT domain containing E3 ubiquitin protein ligase 1	0	1	5.81967
BBC3	BCL2 binding component 3	2	1	5.81967
GOLGA4	golgin A4	0	1	5.7258
USP45	ubiquitin specific peptidase 45	0	1	5.7258
GFPT2	glutamine-fructose-6-phosphate transaminase 2	3	1	5.7258
ASAP3	ArfGAP with SH3 domain, ankyrin repeat and PH domain 3	2	1	5.68001
TAOK2	TAO kinase 2	1	1	5.63491
PSME4	proteasome (prosome, macropain) activator subunit 4	1	1	5.63491
ELK1	ELK1, member of ETS oncogene family	8	1	5.59056
CRELD1	cysteine-rich with EGF-like domains 1	0	1	5.50388
KLC2	kinesin light chain 2	0	1	5.46153
KRT76	keratin 76	0	1	5.41985
HSPB7	heat shock 27kDa protein family, member 7 (cardiovascular)	0	1	5.41985
KLF5	Kruppel-like factor 5 (intestinal)	0	1	5.33834
AGPAT1	1-acylglycerol-3-phosphate O-acyltransferase 1	3	1	5.29852
NEURL	neuralized homolog (Drosophila)	0	1	5.25925
RASGEF1B	RasGEF domain family, member 1B	0	1	5.25925
FAM71F1	family with sequence similarity 71, member F1	0	1	5.2206
COL1A1	collagen, type I, alpha 1	4	1	5.18248
FLJ10357		0	1	5.14493
MAP3K7	mitogen-activated protein kinase kinase kinase 7	9	1	5.1079
CPA4	carboxypeptidase A4	0	1	5.1079
FAM134A	family with sequence similarity 134, member A	0	1	5.1079
SIDT1	SID1 transmembrane family, member 1	0	1	5.03545
IHPK2		0	1	5.03545
BOLL	boule-like RNA-binding protein	0	1	5.03545
SMARCD2	SWI/SNF related, matrix associated, actin dependent regulator of chromatin, subfamily d, member 2	0	1	5
TSHR	thyroid stimulating hormone receptor	2	1	4.96505
CDH5	cadherin 5, type 2 (vascular endothelium)	2	1	4.96505
STAG3L4	stromal antigen 3-like 4 (pseudogene)	0	1	4.96505
CACHD1	cache domain containing 1	0	1	4.93055
SVEP1	sushi, von Willebrand factor type A, EGF and pentraxin domain containing 1	0	1	4.93055
KCND1	potassium voltage-gated channel, Shal-related subfamily, member 1	0	1	4.93055
SFRS11		0	1	4.89656
GABARAPL1	GABA(A) receptor-associated protein like 1	1	1	4.86301
XPO5	exportin 5	1	1	4.82994
LIMK1	LIM domain kinase 1	3	1	4.79729
UNC5A	unc-5 homolog A (C. elegans)	1	1	4.7651
COL24A1	collagen, type XXIV, alpha 1	0	1	4.7651
DDIT4L	DNA-damage-inducible transcript 4-like	0	1	4.73332
TMOD2	tropomodulin 2 (neuronal)	0	1	4.73332
RARG	retinoic acid receptor, gamma	0	1	4.70199
COPZ1	coatomer protein complex, subunit zeta 1	0	1	4.67104
ERBB3	v-erb-b2 avian erythroblastic leukemia viral oncogene homolog 3	3	1	4.67104
TCF20	transcription factor 20 (AR1)	0	1	4.6104
ZNF607	zinc finger protein 607	0	1	4.49368
ALS2	amyotrophic lateral sclerosis 2 (juvenile)	1	1	4.49368
EGR1	early growth response 1	1	1	4.4654
MARCKS	myristoylated alanine-rich protein kinase C substrate	1	1	4.4654
COL11A1	collagen, type XI, alpha 1	4	1	4.4375
RIN2	Ras and Rab interactor 2	0	1	4.40993
PTGS2	prostaglandin-endoperoxide synthase 2 (prostaglandin G/H synthase and cyclooxygenase)	6	1	4.38272
LRP12	low density lipoprotein receptor-related protein 12	0	1	4.35584
RAB7A	RAB7A, member RAS oncogene family	3	1	4.32927
ARL15	ADP-ribosylation factor-like 15	0	1	4.32927
MSI2	musashi RNA-binding protein 2	0	1	4.30304
ADAM10	ADAM metallopeptidase domain 10	2	1	4.30304
KIAA0256		0	1	4.2771
STRN3	striatin, calmodulin binding protein 3	0	1	4.2771
NFATC1	nuclear factor of activated T-cells, cytoplasmic, calcineurin-dependent 1	6	1	4.2515
DAPK1	death-associated protein kinase 1	2	1	4.2515
ITPR1	inositol 1,4,5-trisphosphate receptor, type 1	13	1	4.20119
ZDHHC2	zinc finger, DHHC-type containing 2	0	1	4.1279
TET1	tet methylcytosine dioxygenase 1	0	1	4.1279
TPP1	tripeptidyl peptidase I	1	1	4.10405
RDH10	retinol dehydrogenase 10 (all-trans)	2	1	4.0341
CACNA1C	calcium channel, voltage-dependent, L type, alpha 1C subunit	11	1	4.0113
USP54	ubiquitin specific peptidase 54	0	1	4.0113
RBM39	RNA binding motif protein 39	0	1	3.98877
NUMBL	numb homolog (Drosophila)-like	1	1	3.96648
M6PR	mannose-6-phosphate receptor (cation dependent)	2	1	3.94445
MBOAT2	membrane bound O-acyltransferase domain containing 2	3	1	3.92265
COL5A2	collagen, type V, alpha 2	4	1	3.92265
C3ORF17	chromosome 3 open reading frame 17	0	1	3.7968
ATP10A	ATPase, class V, type 10A	0	1	3.77659
MEX3C	mex-3 RNA binding family member C	0	1	3.77659
ITGA6	integrin, alpha 6	11	1	3.77659
MLLT3	myeloid/lymphoid or mixed-lineage leukemia (trithorax homolog, Drosophila); translocated to, 3	0	1	3.77659
ZDHHC9	zinc finger, DHHC-type containing 9	0	1	3.75662
KCNS2	potassium voltage-gated channel, delayed-rectifier, subfamily S, member 2	0	1	3.75662
TK2	thymidine kinase 2, mitochondrial	3	1	3.73684
PLEKHO2	pleckstrin homology domain containing, family O member 2	1	1	3.71728
PATL1	protein associated with topoisomerase II homolog 1 (yeast)	1	1	3.71728
FGF1	fibroblast growth factor 1 (acidic)	4	1	3.69791
CELSR2	cadherin, EGF LAG seven-pass G-type receptor 2	0	1	3.69791
CADM2	cell adhesion molecule 2	0	1	3.62245
CNNM3	cyclin M3	0	1	3.60406
TBC1D22B	TBC1 domain family, member 22B	0	1	3.60406
ZRANB2	zinc finger, RAN-binding domain containing 2	0	1	3.60406
STXBP1	syntaxin binding protein 1	0	1	3.58586
KCNH8	potassium voltage-gated channel, subfamily H (eag-related), member 8	0	1	3.56784
ZNF705A	zinc finger protein 705A	0	1	3.56784
ZNF294		0	1	3.55
PLAU	plasminogen activator, urokinase	1	1	3.51485
ELMOD1	ELMO/CED-12 domain containing 1	0	1	3.49754
BAAT	bile acid CoA: amino acid N-acyltransferase (glycine N-choloyltransferase)	5	1	3.49754
AHCYL1	adenosylhomocysteinase-like 1	3	1	3.49754
BCORL1	BCL6 corepressor-like 1	0	1	3.48039
STAC	SH3 and cysteine rich domain	0	1	3.46342
PPP2R3A	protein phosphatase 2, regulatory subunit B'', alpha	0	1	3.46342
ARID3B	AT rich interactive domain 3B (BRIGHT-like)	0	1	3.4466
IL6R	interleukin 6 receptor	3	1	3.42996
NECAP1	NECAP endocytosis associated 1	0	1	3.41346
TTYH3	tweety family member 3	0	1	3.41346
RASL10B	RAS-like, family 10, member B	0	1	3.41346
ZC4H2	zinc finger, C4H2 domain containing	0	1	3.39713
RMND5A	required for meiotic nuclear division 5 homolog A (S. cerevisiae)	0	1	3.34905
ADD3	adducin 3 (gamma)	0	1	3.34905
GCNT1	glucosaminyl (N-acetyl) transferase 1, core 2	2	1	3.33333
MYST2		0	1	3.33333
SLC26A4	solute carrier family 26 (anion exchanger), member 4	0	1	3.33333
FAM60A	family with sequence similarity 60, member A	0	1	3.33333
WSCD1	WSC domain containing 1	0	1	3.31776
CCDC66	coiled-coil domain containing 66	0	1	3.31776
GLT8D3		0	1	3.30232
CDC42SE1	CDC42 small effector 1	0	1	3.30232
DMTF1	cyclin D binding myb-like transcription factor 1	0	1	3.25688
TNS3	tensin 3	0	1	3.25688
WWC3	WWC family member 3	0	1	3.25688
GPR180	G protein-coupled receptor 180	0	1	3.24201
GALNT7	UDP-N-acetyl-alpha-D-galactosamine:polypeptide N-acetylgalactosaminyltransferase 7 (GalNAc-T7)	2	1	3.24201
NRSN1	neurensin 1	0	1	3.21267
AIF1L	allograft inflammatory factor 1-like	0	1	3.21267
DNMT3A	DNA (cytosine-5-)-methyltransferase 3 alpha	2	1	3.21267
HTR7	5-hydroxytryptamine (serotonin) receptor 7, adenylate cyclase-coupled	2	1	3.21267
ATP11B	ATPase, class VI, type 11B	0	1	3.21267
VAPB	VAMP (vesicle-associated membrane protein)-associated protein B and C	0	1	3.14159
NCOA7	nuclear receptor coactivator 7	0	1	3.12776
LASP1	LIM and SH3 protein 1	0	1	3.10044
INADL	InaD-like (Drosophila)	1	1	3.10044
ATP11C	ATPase, class VI, type 11C	0	1	3.08695
FHDC1	FH2 domain containing 1	0	1	3.06034
NUMB	numb homolog (Drosophila)	1	1	3.06034
RNF138	ring finger protein 138, E3 ubiquitin protein ligase	0	1	3.03419
RCHY1	ring finger and CHY zinc finger domain containing 1, E3 ubiquitin protein ligase	2	1	3.03419
AP2B1	adaptor-related protein complex 2, beta 1 subunit	2	1	3.03419
GRHL2	grainyhead-like 2 (Drosophila)	0	1	3.03419
ADAM9	ADAM metallopeptidase domain 9	0	1	3.02128
XK	X-linked Kx blood group (McLeod syndrome)	0	1	3.00848
ZBTB44	zinc finger and BTB domain containing 44	0	1	2.99578
MSL1	male-specific lethal 1 homolog (Drosophila)	0	1	2.9832
CPLX2	complexin 2	0	1	2.9832
RBM24	RNA binding motif protein 24	0	1	2.9832
JOSD1	Josephin domain containing 1	0	1	2.97071
TMEM135	transmembrane protein 135	0	1	2.97071
ZMYND11	zinc finger, MYND-type containing 11	0	1	2.95833
CREM	cAMP responsive element modulator	0	1	2.93388
SYN2	synapsin II	0	1	2.92181
SLC16A14	solute carrier family 16, member 14	0	1	2.90984
LTBP2	latent transforming growth factor beta binding protein 2	0	1	2.89796
KIAA1328	KIAA1328	0	1	2.89796
REEP3	receptor accessory protein 3	0	1	2.89796
VASH1	vasohibin 1	0	1	2.8745
SS18L1	synovial sarcoma translocation gene on chromosome 18-like 1	0	1	2.8745
SLC16A2	solute carrier family 16, member 2 (thyroid hormone transporter)	0	1	2.8745
CSNK1G3	casein kinase 1, gamma 3	1	1	2.8745
MEF2C	myocyte enhancer factor 2C	1	1	2.8629
SOBP	sine oculis binding protein homolog (Drosophila)	0	1	2.85141
TXNDC4		0	1	2.85141
ATP6V1A	ATPase, H+ transporting, lysosomal 70kDa, V1 subunit A	6	1	2.84
C20ORF11		0	1	2.82869
MAP1B	microtubule-associated protein 1B	0	1	2.81746
DDAH1	dimethylarginine dimethylaminohydrolase 1	0	1	2.81746
GNS	glucosamine (N-acetyl)-6-sulfatase	3	1	2.80632
LARP1	La ribonucleoprotein domain family, member 1	0	1	2.80632
MID1	midline 1 (Opitz/BBB syndrome)	1	1	2.80632
TIAM1	T-cell lymphoma invasion and metastasis 1	2	1	2.80632
IGFBP5	insulin-like growth factor binding protein 5	0	1	2.80632
THRA	thyroid hormone receptor, alpha	1	1	2.79528
PHTF2	putative homeodomain transcription factor 2	0	1	2.79528
MIPOL1	mirror-image polydactyly 1	0	1	2.79528
SLC39A10	solute carrier family 39 (zinc transporter), member 10	0	1	2.77344
CBFB	core-binding factor, beta subunit	0	1	2.77344
CALM1	calmodulin 1 (phosphorylase kinase, delta)	15	1	2.77344
CD44	CD44 molecule (Indian blood group)	3	1	2.76264
CNOT4	CCR4-NOT transcription complex, subunit 4	1	1	2.7203
SLC38A2	solute carrier family 38, member 2	1	1	2.7203
ATG2B	autophagy related 2B	0	1	2.7203
ENSA	endosulfine alpha	0	1	2.7203
USP46	ubiquitin specific peptidase 46	0	1	2.7203
NOVA1	neuro-oncological ventral antigen 1	0	1	2.70992
CTNND1	catenin (cadherin-associated protein), delta 1	2	1	2.69962
ATP10B	ATPase, class V, type 10B	0	1	2.69962
GIGYF2	GRB10 interacting GYF protein 2	0	1	2.68939
ANKRD12	ankyrin repeat domain 12	0	1	2.66917
FAR1	fatty acyl CoA reductase 1	1	1	2.65918
TMEM127	transmembrane protein 127	0	1	2.61993
CAMK2D	calcium/calmodulin-dependent protein kinase II delta	11	1	2.59124
GLI3	GLI family zinc finger 3	3	1	2.59124
CREBZF	CREB/ATF bZIP transcription factor	0	1	2.58182
AKAP6	A kinase (PRKA) anchor protein 6	0	1	2.56318
ETV1	ets variant 1	0	1	2.55396
TARDBP	TAR DNA binding protein	0	1	2.55396
TSC22D3	TSC22 domain family, member 3	0	1	2.5448
DLG3	discs, large homolog 3 (Drosophila)	0	1	2.5448
PPP2R5C	protein phosphatase 2, regulatory subunit B', gamma	2	1	2.51773
DCLK1	doublecortin-like kinase 1	0	1	2.51773
CYBRD1	cytochrome b reductase 1	0	1	2.5
MARCH5	membrane-associated ring finger (C3HC4) 5	0	1	2.5
AKAP13	A kinase (PRKA) anchor protein 13	0	1	2.49123
PRKCE	protein kinase C, epsilon	5	1	2.43986
KLHDC10	kelch domain containing 10	0	1	2.40678
HTR2C	5-hydroxytryptamine (serotonin) receptor 2C, G protein-coupled	3	1	2.40678
HIP1	huntingtin interacting protein 1	1	1	2.39865
MED14	mediator complex subunit 14	0	1	2.38255
ANKRD28	ankyrin repeat domain 28	0	1	2.36667
ABL2	c-abl oncogene 2, non-receptor tyrosine kinase	2	1	2.33553
MYO6	myosin VI	0	1	2.33553
ETV6	ets variant 6	1	1	2.32787
CREBL2	cAMP responsive element binding protein-like 2	0	1	2.31271
PPM1E	protein phosphatase, Mg2+/Mn2+ dependent, 1E	0	1	2.30519
MAF	v-maf avian musculoaponeurotic fibrosarcoma oncogene homolog	0	1	2.30519
SCAMP1	secretory carrier membrane protein 1	0	1	2.30519
SIX4	SIX homeobox 4	0	1	2.29774
DIP2B	DIP2 disco-interacting protein 2 homolog B (Drosophila)	0	1	2.27564
SLC12A6	solute carrier family 12 (potassium/chloride transporter), member 6	0	1	2.26114
WIPF2	WAS/WASL interacting protein family, member 2	0	1	2.26114
MTPN	myotrophin	0	1	2.24684
EPB41	erythrocyte membrane protein band 4.1 (elliptocytosis 1, RH-linked)	1	1	2.23975
SLC35F1	solute carrier family 35, member F1	0	1	2.23975
CEP350	centrosomal protein 350kDa	0	1	2.23975
TMEM132B	transmembrane protein 132B	0	1	2.23271
KIF3B	kinesin family member 3B	0	1	2.2257
TUB	tubby bipartite transcription factor	0	1	2.2257
PHF6	PHD finger protein 6	0	1	2.21875
MAPK1	mitogen-activated protein kinase 1	50	1	2.21184
BSN	bassoon presynaptic cytomatrix protein	0	1	2.21184
ZNF275	zinc finger protein 275	0	1	2.20497
SLC30A8	solute carrier family 30 (zinc transporter), member 8	0	1	2.19814
MIER3	mesoderm induction early response 1, family member 3	0	1	2.17791
CPD	carboxypeptidase D	0	1	2.17126
LARP4	La ribonucleoprotein domain family, member 4	0	1	2.15806
CPEB2	cytoplasmic polyadenylation element binding protein 2	0	1	2.15806
ST8SIA4	ST8 alpha-N-acetyl-neuraminide alpha-2,8-sialyltransferase 4	0	1	2.15151
NCAM1	neural cell adhesion molecule 1	2	1	2.14502
ZNF37A	zinc finger protein 37A	0	1	2.13855
KRAS	Kirsten rat sarcoma viral oncogene homolog	35	1	2.13213
RICTOR	RPTOR independent companion of MTOR, complex 2	1	1	2.10682
MEGF9	multiple EGF-like-domains 9	0	1	2.10682
ARID5B	AT rich interactive domain 5B (MRF1-like)	0	1	2.10682
TRAM2	translocation associated membrane protein 2	0	1	2.09439
GABRB3	gamma-aminobutyric acid (GABA) A receptor, beta 3	1	1	2.08824
PAPD5	PAP associated domain containing 5	0	1	2.06997
FUT4	fucosyltransferase 4 (alpha (1,3) fucosyltransferase, myeloid-specific)	2	1	2.06997
DMD	dystrophin	4	1	2.06395
AMMECR1	Alport syndrome, mental retardation, midface hypoplasia and elliptocytosis chromosomal region gene 1	0	1	2.06395
SRGAP2	SLIT-ROBO Rho GTPase activating protein 2	1	1	2.06395
LIFR	leukemia inhibitory factor receptor alpha	2	1	2.06395
ESRRG	estrogen-related receptor gamma	0	1	2.04023
PAN3	PAN3 poly(A) specific ribonuclease subunit homolog (S. cerevisiae)	0	1	2.02279
FOSL2	FOS-like antigen 2	0	1	2.01133
PDGFRA	platelet-derived growth factor receptor, alpha polypeptide	11	1	2.01133
SEL1L	sel-1 suppressor of lin-12-like (C. elegans)	1	1	2.01133
OTUD4	OTU domain containing 4	0	1	2.00565
ROD1		0	1	1.99438
IL17RD	interleukin 17 receptor D	0	1	1.98324
KLF13	Kruppel-like factor 13	0	1	1.97772
UBFD1	ubiquitin family domain containing 1	0	1	1.97222
FNDC3B	fibronectin type III domain containing 3B	0	1	1.96676
IL16	interleukin 16	0	1	1.95055
NRP2	neuropilin 2	0	1	1.93989
AFF1	AF4/FMR2 family, member 1	0	1	1.92412
ZAK	sterile alpha motif and leucine zipper containing kinase AZK	2	1	1.91375
DTNA	dystrobrevin, alpha	0	1	1.9086
RNF165	ring finger protein 165	0	1	1.90349
THRB	thyroid hormone receptor, beta	1	1	1.8883
MYO5A	myosin VA (heavy chain 12, myoxin)	0	1	1.87335
ITGB8	integrin, beta 8	7	1	1.86352
TNKS	tankyrase, TRF1-interacting ankyrin-related ADP-ribose polymerase	0	1	1.86352
ARHGAP26	Rho GTPase activating protein 26	0	1	1.85864
TET2	tet methylcytosine dioxygenase 2	0	1	1.85378
SSH2	slingshot protein phosphatase 2	1	1	1.84416
IL1RAP	interleukin 1 receptor accessory protein	2	1	1.83463
FRS2	fibroblast growth factor receptor substrate 2	1	1	1.81586
WHSC1	Wolf-Hirschhorn syndrome candidate 1	1	1	1.79293
MKL2	MKL/myocardin-like 2	0	1	1.78392
HIPK1	homeodomain interacting protein kinase 1	0	1	1.77945
IGF1R	insulin-like growth factor 1 receptor	10	1	1.76617
TPM3	tropomyosin 3	5	1	1.75743
TANC2	tetratricopeptide repeat, ankyrin repeat and coiled-coil containing 2	0	1	1.75309
ABHD2	abhydrolase domain containing 2	0	1	1.73171
BCL2	B-cell CLL/lymphoma 2	10	1	1.72749
TRPS1	trichorhinophalangeal syndrome I	0	1	1.71084
SH3PXD2A	SH3 and PX domains 2A	0	1	1.70673
CREB5	cAMP responsive element binding protein 5	3	1	1.70264
RAB22A	RAB22A, member RAS oncogene family	1	1	1.70264
RALGPS1	Ral GEF with PH domain and SH3 binding motif 1	0	1	1.69857
PAG1	phosphoprotein associated with glycosphingolipid microdomains 1	0	1	1.67453
PPP1R12B	protein phosphatase 1, regulatory subunit 12B	1	1	1.63972
CUGBP2		0	1	1.58482
PGAP1	post-GPI attachment to proteins 1	2	1	1.57778
KIAA2022	KIAA2022	0	1	1.57428
NFIB	nuclear factor I/B	0	1	1.5708
PSD3	pleckstrin and Sec7 domain containing 3	1	1	1.55361
QKI	QKI, KH domain containing, RNA binding	0	1	1.50743
SPRY3	sprouty homolog 3 (Drosophila)	1	1	1.50743
DCX	doublecortin	0	1	1.47303
AFF2	AF4/FMR2 family, member 2	0	1	1.42285
PTPRT	protein tyrosine phosphatase, receptor type, T	0	1	1.40039
NFAT5	nuclear factor of activated T-cells 5, tonicity-responsive	6	1	1.38672
KLF12	Kruppel-like factor 12	0	1	1.36802
NTRK2	neurotrophic tyrosine kinase, receptor, type 2	2	1	1.3271

## Sheet: hsa-mir-145
TARGET_GENE	GENE_DESCRIPTION	KEGG	OBSERVED_MIRNA	OE
RASA2	RAS p21 protein activator 2	1	1	177.5
TP53BP1	tumor protein p53 binding protein 1	0	1	59.1667
KRT7	keratin 7	0	1	32.2727
CMTM8	CKLF-like MARVEL transmembrane domain containing 8	0	1	24.4827
RINT1	RAD50 interactor 1	0	1	22.9032
HYAL2	hyaluronoglucosaminidase 2	2	1	22.1875
CCNA2	cyclin A2	2	1	19.7222
PARP8	poly (ADP-ribose) polymerase family, member 8	0	1	18.6842
AARS	alanyl-tRNA synthetase	1	1	18.6842
PIGF	phosphatidylinositol glycan anchor biosynthesis, class F	2	1	18.2051
ZFP2	ZFP2 zinc finger protein	0	1	18.2051
DNAJB11	DnaJ (Hsp40) homolog, subfamily B, member 11	1	1	18.2051
PHRF1	PHD and ring finger domains 1	0	1	17.75
MYC	v-myc avian myelocytomatosis viral oncogene homolog	14	1	17.75
SCAMP3	secretory carrier membrane protein 3	0	1	17.3171
RPS6KA6	ribosomal protein S6 kinase, 90kDa, polypeptide 6	6	1	17.3171
MAP4K2	mitogen-activated protein kinase kinase kinase kinase 2	1	1	16.9048
KLF14	Kruppel-like factor 14	0	1	16.1364
CCL20	chemokine (C-C motif) ligand 20	2	1	15.7778
ATP6V0B	ATPase, H+ transporting, lysosomal 21kDa, V0 subunit b	6	1	15.4348
CABP1	calcium binding protein 1	0	1	15.4348
BIRC2	baculoviral IAP repeat containing 2	7	1	15.4348
FKBP3	FK506 binding protein 3, 25kDa	0	1	15.4348
DRG1	developmentally regulated GTP binding protein 1	0	1	15.1064
DPH5	diphthamide biosynthesis 5	0	1	14.7917
ACTB	actin, beta	15	1	14.4898
VASN	vasorin	0	1	13.9216
PRPSAP2	phosphoribosyl pyrophosphate synthetase-associated protein 2	0	1	13.3962
SLITRK4	SLIT and NTRK-like family, member 4	0	1	13.3962
MUC1	mucin 1, cell surface associated	0	1	13.1482
ATF1	activating transcription factor 1	0	1	12.9091
ZNF138	zinc finger protein 138	0	1	12.4561
SLN	sarcolipin	0	1	12.4561
OS9	osteosarcoma amplified 9, endoplasmic reticulum lectin	1	1	12.4561
GLIS1	GLIS family zinc finger 1	0	1	12.4561
C6ORF115		0	1	12.2414
KCNJ12	potassium inwardly-rectifying channel, subfamily J, member 12	0	1	12.2414
ADRA2B	adrenoceptor alpha 2B	1	1	12.2414
LOX	lysyl oxidase	0	1	12.0339
GABARAPL2	GABA(A) receptor-associated protein-like 2	1	1	11.8333
PHTF1	putative homeodomain transcription factor 1	0	1	11.4516
ZNF181	zinc finger protein 181	0	1	11.2698
SSBP3	single stranded DNA binding protein 3	0	1	11.2698
KCNA4	potassium voltage-gated channel, shaker-related subfamily, member 4	0	1	11.2698
SNTA1	syntrophin, alpha 1	0	1	10.7576
LDB1	LIM domain binding 1	0	1	10.7576
SGCZ	sarcoglycan, zeta	0	1	10.7576
CXCL3	chemokine (C-X-C motif) ligand 3	2	1	10.597
RTKN	rhotekin	0	1	10.4412
H2AFX	H2A histone family, member X	1	1	10.1429
GFRA1	GDNF family receptor alpha 1	0	1	10.1429
ANGPT2	angiopoietin 2	0	1	10
HHEX	hematopoietically expressed homeobox	1	1	9.86115
CD53	CD53 molecule	0	1	9.86115
CCDC62	coiled-coil domain containing 62	0	1	9.72602
TBPL1	TBP-like 1	2	1	9.22075
DERL2	derlin 2	1	1	9.22075
CCNL1	cyclin L1	0	1	9.10258
CAMK1D	calcium/calmodulin-dependent protein kinase ID	0	1	8.98731
C11ORF58	chromosome 11 open reading frame 58	0	1	8.875
C13ORF35	chromosome 13 open reading frame 35	0	1	8.65853
ERF	Ets2 repressor factor	0	1	8.55425
AKAP12	A kinase (PRKA) anchor protein 12	0	1	8.55425
DOK6	docking protein 6	0	1	8.45237
CITED2	Cbp/p300-interacting transactivator, with Glu/Asp-rich carboxy-terminal domain, 2	0	1	8.45237
GPHN	gephyrin	0	1	8.35296
KCNK1	potassium channel, subfamily K, member 1	0	1	8.35296
PLCL2	phospholipase C-like 2	0	1	8.2558
AP3S1	adaptor-related protein complex 3, sigma 1 subunit	1	1	8.06816
EIF4A2	eukaryotic translation initiation factor 4A2	1	1	7.97754
DENND4B	DENN/MADD domain containing 4B	0	1	7.97754
CSPP1	centrosome and spindle pole associated protein 1	0	1	7.8022
GBA	glucosidase, beta, acid	4	1	7.8022
CAPZB	capping protein (actin filament) muscle Z-line, beta	0	1	7.8022
LMBR1L	limb development membrane protein 1-like	0	1	7.71742
TNFRSF11B	tumor necrosis factor receptor superfamily, member 11b	1	1	7.71742
CDC27	cell division cycle 27	4	1	7.6344
PPFIA3	protein tyrosine phosphatase, receptor type, f polypeptide (PTPRF), interacting protein (liprin), alpha 3	0	1	7.55321
ACTG1	actin, gamma 1	14	1	7.55321
FAM108C1		0	1	7.47367
LRP2	low density lipoprotein receptor-related protein 2	1	1	7.39585
SRGAP1	SLIT-ROBO Rho GTPase activating protein 1	1	1	7.39585
ZNF423	zinc finger protein 423	0	1	7.31957
ADPGK	ADP-dependent glucokinase	2	1	7.31957
RGS7	regulator of G-protein signaling 7	0	1	7.31957
STAM	signal transducing adaptor molecule (SH3 domain and ITAM motif) 1	2	1	7.24491
YTHDF2	YTH domain family, member 2	0	1	7.1717
ZFYVE9	zinc finger, FYVE domain containing 9	2	1	7.1
EFNA1	ephrin-A1	1	1	6.82692
TAGLN2	transgelin 2	0	1	6.82692
UXS1	UDP-glucuronate decarboxylase 1	3	1	6.76192
LRRC16A	leucine rich repeat containing 16A	0	1	6.76192
EPHB3	EPH receptor B3	1	1	6.76192
PRC1	protein regulator of cytokinesis 1	0	1	6.6981
CTGF	connective tissue growth factor	0	1	6.63552
SNX15	sorting nexin 15	0	1	6.57406
C20ORF20		0	1	6.51377
FSCN1	fascin homolog 1, actin-bundling protein (Strongylocentrotus purpuratus)	0	1	6.51377
FUS	fused in sarcoma	0	1	6.45453
TMEM178		0	1	6.45453
DLG4	discs, large homolog 4 (Drosophila)	1	1	6.3964
UHRF1	ubiquitin-like with PHD and ring finger domains 1	0	1	6.28318
PAQR9	progestin and adipoQ receptor family member IX	0	1	6.28318
PAN2	PAN2 poly(A) specific ribonuclease subunit homolog (S. cerevisiae)	0	1	6.22809
CDC37L1	cell division cycle 37-like 1	0	1	6.17391
SOCS7	suppressor of cytokine signaling 7	1	1	6.17391
RNF170	ring finger protein 170	0	1	6.17391
RGAG1	retrotransposon gag domain containing 1	0	1	6.17391
XIRP1	xin actin-binding repeat containing 1	0	1	6.1207
MFAP3	microfibrillar-associated protein 3	0	1	6.1207
DLX6	distal-less homeobox 6	0	1	6.1207
VPS54	vacuolar protein sorting 54 homolog (S. cerevisiae)	0	1	6.01696
ZBTB2	zinc finger and BTB domain containing 2	0	1	5.86775
ALKBH1	alkB, alkylation repair homolog 1 (E. coli)	0	1	5.86775
OSBPL9	oxysterol binding protein-like 9	0	1	5.86775
ACTR3	ARP3 actin-related protein 3 homolog (yeast)	0	1	5.86775
C14ORF45		0	1	5.86775
CSTF3	cleavage stimulation factor, 3' pre-RNA, subunit 3, 77kDa	0	1	5.81967
IRS1	insulin receptor substrate 1	5	1	5.77237
HOXC11	homeobox C11	0	1	5.7258
PAPD4	PAP associated domain containing 4	0	1	5.68001
ABLIM2	actin binding LIM protein family, member 2	1	1	5.68001
AGAP1	ArfGAP with GTPase domain, ankyrin repeat and PH domain 1	1	1	5.63491
PMP22	peripheral myelin protein 22	0	1	5.54687
ZNF384	zinc finger protein 384	0	1	5.54687
MEST	mesoderm specific transcript	0	1	5.46153
HAVCR2	hepatitis A virus cellular receptor 2	0	1	5.41985
RBPMS2	RNA binding protein with multiple splicing 2	0	1	5.3788
SLITRK6	SLIT and NTRK-like family, member 6	0	1	5.3788
GGT7	gamma-glutamyltransferase 7	6	1	5.3788
KIF21A	kinesin family member 21A	0	1	5.33834
KLF5	Kruppel-like factor 5 (intestinal)	0	1	5.33834
TBC1D15	TBC1 domain family, member 15	0	1	5.29852
SLC25A25	solute carrier family 25 (mitochondrial carrier; phosphate carrier), member 25	0	1	5.29852
NDUFA4	NADH dehydrogenase (ubiquinone) 1 alpha subcomplex, 4, 9kDa	5	1	5.29852
TMEM9B	TMEM9 domain family, member B	0	1	5.29852
MPZL2	myelin protein zero-like 2	0	1	5.2206
LYVE1	lymphatic vessel endothelial hyaluronan receptor 1	0	1	5.18248
NAB2	NGFI-A binding protein 2 (EGR1 binding protein 2)	0	1	5.18248
PHOX2B	paired-like homeobox 2b	0	1	5.18248
ORC2L		0	1	5.14493
EFNA3	ephrin-A3	1	1	5.1079
SLC39A8	solute carrier family 39 (zinc transporter), member 8	0	1	5.1079
REV3L	REV3-like, polymerase (DNA directed), zeta, catalytic subunit	1	1	5.1079
CDH2	cadherin 2, type 1, N-cadherin (neuronal)	2	1	5.07143
HEY1	hes-related family bHLH transcription factor with YRPW motif 1	0	1	5.07143
RASA1	RAS p21 protein activator (GTPase activating protein) 1	2	1	5
TBC1D12	TBC1 domain family, member 12	0	1	4.93055
TLN2	talin 2	1	1	4.93055
CACHD1	cache domain containing 1	0	1	4.93055
LENG8	leukocyte receptor cluster (LRC) member 8	0	1	4.89656
DUSP6	dual specificity phosphatase 6	1	1	4.86301
SKP1	S-phase kinase-associated protein 1	7	1	4.82994
MRPL17	mitochondrial ribosomal protein L17	0	1	4.82994
GCC1	GRIP and coiled-coil domain containing 1	0	1	4.7651
FGFBP3	fibroblast growth factor binding protein 3	0	1	4.7651
FLI1	Fli-1 proto-oncogene, ETS transcription factor	0	1	4.7651
RSPO1	R-spondin 1	0	1	4.73332
GCLM	glutamate-cysteine ligase, modifier subunit	2	1	4.70199
CLINT1	clathrin interactor 1	0	1	4.70199
ZBTB10	zinc finger and BTB domain containing 10	0	1	4.67104
ARPC5	actin related protein 2/3 complex, subunit 5, 16kDa	5	1	4.64052
TRAM1	translocation associated membrane protein 1	1	1	4.58064
FAM108B1		0	1	4.55129
SPSB4	splA/ryanodine receptor domain and SOCS box containing 4	0	1	4.55129
FBXL10		0	1	4.49368
C12ORF30		0	1	4.49368
PAK1	p21 protein (Cdc42/Rac)-activated kinase 1	11	1	4.4654
SPOP	speckle-type POZ protein	0	1	4.4375
DPY19L4	dpy-19-like 4 (C. elegans)	0	1	4.4375
RIN2	Ras and Rab interactor 2	0	1	4.40993
UTY	ubiquitously transcribed tetratricopeptide repeat containing, Y-linked	0	1	4.38272
FAM135A	family with sequence similarity 135, member A	0	1	4.32927
MSI2	musashi RNA-binding protein 2	0	1	4.30304
TM9SF4	transmembrane 9 superfamily protein member 4	0	1	4.30304
WDR43	WD repeat domain 43	0	1	4.30304
CDR2L	cerebellar degeneration-related protein 2-like	0	1	4.2771
SENP2	SUMO1/sentrin/SMT3 specific peptidase 2	2	1	4.2771
BLOC1S2	biogenesis of lysosomal organelles complex-1, subunit 2	0	1	4.2771
TOMM40L	translocase of outer mitochondrial membrane 40 homolog (yeast)-like	1	1	4.2771
HISPPD1		0	1	4.2515
TMEM92	transmembrane protein 92	0	1	4.2515
RAD51L1		1	1	4.22619
FARP1	FERM, RhoGEF (ARHGEF) and pleckstrin domain protein 1 (chondrocyte-derived)	0	1	4.20119
NLGN1	neuroligin 1	1	1	4.20119
NTN4	netrin 4	1	1	4.20119
LARP5		0	1	4.17646
FLNB	filamin B, beta	2	1	4.15205
HS3ST4	heparan sulfate (glucosamine) 3-O-sulfotransferase 4	0	1	4.15205
ATG9B	autophagy related 9B	0	1	4.08047
TSPYL4	TSPY-like 4	0	1	4.0341
FN1	fibronectin 1	7	1	3.98877
TJP1	tight junction protein 1	5	1	3.98877
ELMO1	engulfment and cell motility 1	3	1	3.98877
ARHGAP24	Rho GTPase activating protein 24	0	1	3.98877
AP3M2	adaptor-related protein complex 3, mu 2 subunit	1	1	3.96648
PDCD4	programmed cell death 4 (neoplastic transformation inhibitor)	0	1	3.96648
C6ORF168		0	1	3.96648
LRRC59	leucine rich repeat containing 59	0	1	3.94445
BZW1	basic leucine zipper and W2 domains 1	0	1	3.94445
PCDH20	protocadherin 20	0	1	3.94445
EIF4B	eukaryotic translation initiation factor 4B	2	1	3.92265
INHBB	inhibin, beta B	2	1	3.9011
DOCK9	dedicator of cytokinesis 9	0	1	3.85869
INO80	INO80 complex subunit	0	1	3.85869
TBX15	T-box 15	0	1	3.85869
C15ORF29		0	1	3.83784
TMOD1	tropomodulin 1	0	1	3.8172
EIF4EBP2	eukaryotic translation initiation factor 4E binding protein 2	0	1	3.7968
ARMCX3	armadillo repeat containing, X-linked 3	0	1	3.7968
UBTF	upstream binding transcription factor, RNA polymerase I	0	1	3.77659
IVNS1ABP	influenza virus NS1A binding protein	0	1	3.75662
ZDHHC9	zinc finger, DHHC-type containing 9	0	1	3.75662
NFE2L1	nuclear factor, erythroid 2-like 1	0	1	3.75662
FBXO28	F-box protein 28	0	1	3.75662
ZDHHC8	zinc finger, DHHC-type containing 8	0	1	3.73684
EFNB3	ephrin-B3	1	1	3.73684
SMEK2	SMEK homolog 2, suppressor of mek1 (Dictyostelium)	0	1	3.73684
CC2D1B	coiled-coil and C2 domain containing 1B	0	1	3.71728
NET1	neuroepithelial cell transforming 1	0	1	3.69791
AMOTL2	angiomotin like 2	0	1	3.69791
CORO2B	coronin, actin binding protein, 2B	0	1	3.69791
GCC2	GRIP and coiled-coil domain containing 2	0	1	3.67876
FAM119B		0	1	3.6598
BLCAP	bladder cancer associated protein	0	1	3.6598
ATXN2	ataxin 2	0	1	3.6598
AKIRIN1	akirin 1	0	1	3.6598
HOXA1	homeobox A1	0	1	3.64102
SACM1L	SAC1 suppressor of actin mutations 1-like (yeast)	0	1	3.64102
FAM81A	family with sequence similarity 81, member A	0	1	3.64102
FRYL	FRY-like	0	1	3.62245
FBXL3	F-box and leucine-rich repeat protein 3	1	1	3.62245
CAV2	caveolin 2	3	1	3.62245
FZD7	frizzled family receptor 7	4	1	3.62245
ZC3H11A	zinc finger CCCH-type containing 11A	0	1	3.62245
TBC1D22B	TBC1 domain family, member 22B	0	1	3.60406
CSMD3	CUB and Sushi multiple domains 3	0	1	3.60406
ARHGAP6	Rho GTPase activating protein 6	0	1	3.60406
RNF207	ring finger protein 207	0	1	3.58586
RNF216	ring finger protein 216	0	1	3.58586
ZSWIM6	zinc finger, SWIM-type containing 6	0	1	3.58586
PSD2	pleckstrin and Sec7 domain containing 2	1	1	3.56784
ACBD3	acyl-CoA binding domain containing 3	0	1	3.55
CRISPLD2	cysteine-rich secretory protein LCCL domain containing 2	0	1	3.53233
SOX9	SRY (sex determining region Y)-box 9	0	1	3.49754
EXOC8	exocyst complex component 8	0	1	3.49754
AHCYL1	adenosylhomocysteinase-like 1	3	1	3.49754
CRK	v-crk avian sarcoma virus CT10 oncogene homolog	13	1	3.49754
BAAT	bile acid CoA: amino acid N-acyltransferase (glycine N-choloyltransferase)	5	1	3.49754
UBE2Z	ubiquitin-conjugating enzyme E2Z	1	1	3.48039
CASZ1	castor zinc finger 1	0	1	3.48039
KIAA0317		0	1	3.48039
HLTF	helicase-like transcription factor	0	1	3.46342
POGZ	pogo transposable element with ZNF domain	0	1	3.46342
ASAP2	ArfGAP with SH3 domain, ankyrin repeat and PH domain 2	2	1	3.46342
PHF21A	PHD finger protein 21A	0	1	3.46342
LPIN2	lipin 2	0	1	3.4466
SLC26A9	solute carrier family 26 (anion exchanger), member 9	0	1	3.42996
UBTD2	ubiquitin domain containing 2	0	1	3.42996
FMNL2	formin-like 2	0	1	3.41346
MYO1D	myosin ID	0	1	3.39713
ATXN7L3	ataxin 7-like 3	0	1	3.38095
F11R	F11 receptor	4	1	3.38095
EPS15	epidermal growth factor receptor pathway substrate 15	1	1	3.38095
VGLL4	vestigial like 4 (Drosophila)	0	1	3.36493
C12ORF36	chromosome 12 open reading frame 36	0	1	3.36493
PBX3	pre-B-cell leukemia homeobox 3	0	1	3.36493
NR2F2	nuclear receptor subfamily 2, group F, member 2	0	1	3.36493
ADD3	adducin 3 (gamma)	0	1	3.34905
SS18	synovial sarcoma translocation, chromosome 18	0	1	3.34905
MDFIC	MyoD family inhibitor domain containing	0	1	3.34905
UBA6	ubiquitin-like modifier activating enzyme 6	1	1	3.33333
ZBTB6	zinc finger and BTB domain containing 6	0	1	3.31776
CTNNBIP1	catenin, beta interacting protein 1	1	1	3.31776
HECW2	HECT, C2 and WW domain containing E3 ubiquitin protein ligase 2	0	1	3.30232
EYA3	eyes absent homolog 3 (Drosophila)	0	1	3.30232
MAGI2	membrane associated guanylate kinase, WW and PDZ domain containing 2	1	1	3.30232
NEDD4L	neural precursor cell expressed, developmentally down-regulated 4-like, E3 ubiquitin protein ligase	3	1	3.28704
ARID4B	AT rich interactive domain 4B (RBP1-like)	0	1	3.28704
NDFIP2	Nedd4 family interacting protein 2	0	1	3.28704
CCDC25	coiled-coil domain containing 25	0	1	3.27189
ADCYAP1	adenylate cyclase activating polypeptide 1 (pituitary)	1	1	3.27189
CPEB1	cytoplasmic polyadenylation element binding protein 1	3	1	3.27189
PKNOX2	PBX/knotted 1 homeobox 2	0	1	3.25688
CAMKK1	calcium/calmodulin-dependent protein kinase kinase 1, alpha	1	1	3.24201
ARL5B	ADP-ribosylation factor-like 5B	0	1	3.24201
MKX	mohawk homeobox	0	1	3.22727
FAM70A		0	1	3.22727
SP8	Sp8 transcription factor	0	1	3.22727
SLC7A8	solute carrier family 7 (amino acid transporter light chain, L system), member 8	1	1	3.22727
FBXO45	F-box protein 45	0	1	3.21267
SUPT7L	suppressor of Ty 7 (S. cerevisiae)-like	0	1	3.15556
ZBTB43	zinc finger and BTB domain containing 43	0	1	3.15556
BCR	breakpoint cluster region	2	1	3.14159
RBM47	RNA binding motif protein 47	0	1	3.14159
EEA1	early endosome antigen 1	2	1	3.12776
LASP1	LIM and SH3 protein 1	0	1	3.10044
PAK7	p21 protein (Cdc42/Rac)-activated kinase 7	6	1	3.08695
GRPEL2	GrpE-like 2, mitochondrial (E. coli)	0	1	3.08695
PDGFD	platelet derived growth factor D	6	1	3.08695
CACNB2	calcium channel, voltage-dependent, beta 2 subunit	5	1	3.07359
CHP		13	1	3.07359
RBPMS	RNA binding protein with multiple splicing	0	1	3.06034
AP2B1	adaptor-related protein complex 2, beta 1 subunit	2	1	3.03419
SLC24A3	solute carrier family 24 (sodium/potassium/calcium exchanger), member 3	0	1	3.03419
IRS2	insulin receptor substrate 2	5	1	3.02128
PRKD3	protein kinase D3	0	1	3.02128
SLC4A5	solute carrier family 4 (sodium bicarbonate cotransporter), member 5	0	1	3.02128
SEMA3A	sema domain, immunoglobulin domain (Ig), short basic domain, secreted, (semaphorin) 3A	1	1	3.00848
NRCAM	neuronal cell adhesion molecule	1	1	2.99578
MPP5	membrane protein, palmitoylated 5 (MAGUK p55 subfamily member 5)	1	1	2.99578
ABR	active BCR-related	0	1	2.99578
DAGLA	diacylglycerol lipase, alpha	0	1	2.99578
ARHGAP28	Rho GTPase activating protein 28	0	1	2.99578
ABCG4	ATP-binding cassette, sub-family G (WHITE), member 4	1	1	2.9832
FAM19A2	family with sequence similarity 19 (chemokine (C-C motif)-like), member A2	0	1	2.97071
RAPGEF2	Rap guanine nucleotide exchange factor (GEF) 2	1	1	2.94605
AGFG1	ArfGAP with FG repeats 1	0	1	2.94605
NR1D2	nuclear receptor subfamily 1, group D, member 2	0	1	2.93388
ZBTB33	zinc finger and BTB domain containing 33	0	1	2.93388
CLEC16A	C-type lectin domain family 16, member A	0	1	2.93388
RASSF5	Ras association (RalGDS/AF-6) domain family member 5	3	1	2.92181
ERLIN1	ER lipid raft associated 1	0	1	2.90984
ZFHX4	zinc finger homeobox 4	0	1	2.90984
NAV3	neuron navigator 3	0	1	2.88618
SON	SON DNA binding protein	0	1	2.88618
DACH1	dachshund homolog 1 (Drosophila)	0	1	2.88618
JPH1	junctophilin 1	0	1	2.8629
C11ORF9		0	1	2.8629
TGFBR2	transforming growth factor, beta receptor II (70/80kDa)	10	1	2.8629
TXNDC4		0	1	2.85141
NR4A2	nuclear receptor subfamily 4, group A, member 2	0	1	2.85141
PRDM10	PR domain containing 10	0	1	2.84
PPP3CA	protein phosphatase 3, catalytic subunit, alpha isozyme	13	1	2.84
RGL1	ral guanine nucleotide dissociation stimulator-like 1	0	1	2.84
RREB1	ras responsive element binding protein 1	0	1	2.82869
ODZ1		0	1	2.81746
LUZP2	leucine zipper protein 2	0	1	2.81746
KIAA0355	KIAA0355	0	1	2.80632
PHLDB2	pleckstrin homology-like domain, family B, member 2	0	1	2.80632
EBF3	early B-cell factor 3	0	1	2.78431
ACVR1B	activin A receptor, type IB	1	1	2.78431
MPZL1	myelin protein zero-like 1	1	1	2.78431
CBFB	core-binding factor, beta subunit	0	1	2.77344
LHFPL2	lipoma HMGIC fusion partner-like 2	0	1	2.76264
C10ORF76	chromosome 10 open reading frame 76	0	1	2.76264
DENND5B	DENN/MADD domain containing 5B	0	1	2.76264
SCN2A	sodium channel, voltage-gated, type II, alpha subunit	0	1	2.75194
RAB14	RAB14, member RAS oncogene family	0	1	2.75194
UVRAG	UV radiation resistance associated	0	1	2.73077
SIRPA	signal-regulatory protein alpha	0	1	2.73077
BAZ2A	bromodomain adjacent to zinc finger domain, 2A	0	1	2.7203
CNOT4	CCR4-NOT transcription complex, subunit 4	1	1	2.7203
ERG	v-ets avian erythroblastosis virus E26 oncogene homolog	0	1	2.7203
ARHGAP5	Rho GTPase activating protein 5	2	1	2.7203
USP46	ubiquitin specific peptidase 46	0	1	2.7203
YES1	v-yes-1 Yamaguchi sarcoma viral oncogene homolog 1	2	1	2.70992
ITPR2	inositol 1,4,5-trisphosphate receptor, type 2	12	1	2.70992
YTHDC1	YTH domain containing 1	0	1	2.69962
CTNND1	catenin (cadherin-associated protein), delta 1	2	1	2.69962
GIGYF1	GRB10 interacting GYF protein 1	0	1	2.69962
MTX3	metaxin 3	0	1	2.69962
LAMP2	lysosomal-associated membrane protein 2	2	1	2.68939
SCN3A	sodium channel, voltage-gated, type III, alpha subunit	0	1	2.68939
DPYSL2	dihydropyrimidinase-like 2	1	1	2.67925
FOXO1	forkhead box O1	3	1	2.66917
TLE4	transducin-like enhancer of split 4 (E(sp1) homolog, Drosophila)	0	1	2.66917
CAMSAP1L1		0	1	2.65918
RIMS1	regulating synaptic membrane exocytosis 1	0	1	2.65918
TMEM86A	transmembrane protein 86A	0	1	2.65918
MEGF11	multiple EGF-like-domains 11	0	1	2.63941
SBF2	SET binding factor 2	0	1	2.63941
ADAM19	ADAM metallopeptidase domain 19	0	1	2.63941
RAD23B	RAD23 homolog B (S. cerevisiae)	2	1	2.63941
WWC2	WW and C2 domain containing 2	0	1	2.62963
ACSL4	acyl-CoA synthetase long-chain family member 4	5	1	2.62963
MTMR4	myotubularin related protein 4	0	1	2.61993
NEDD9	neural precursor cell expressed, developmentally down-regulated 9	0	1	2.61993
ANO6	anoctamin 6	0	1	2.61029
SEMA6A	sema domain, transmembrane domain (TM), and cytoplasmic domain, (semaphorin) 6A	1	1	2.60073
VEZF1	vascular endothelial zinc finger 1	0	1	2.60073
NLN	neurolysin (metallopeptidase M3 family)	1	1	2.60073
CAMK2D	calcium/calmodulin-dependent protein kinase II delta	11	1	2.59124
PEG10	paternally expressed 10	0	1	2.59124
DAG1	dystroglycan 1 (dystrophin-associated glycoprotein 1)	5	1	2.57247
ITGB3	integrin, beta 3 (platelet glycoprotein IIIa, antigen CD61)	8	1	2.56318
MAP3K3	mitogen-activated protein kinase kinase kinase 3	3	1	2.56318
C16ORF72	chromosome 16 open reading frame 72	0	1	2.56318
CFL2	cofilin 2 (muscle)	3	1	2.55396
ZSCAN22	zinc finger and SCAN domain containing 22	0	1	2.5448
CCNJ	cyclin J	0	1	2.5448
EYA4	eyes absent homolog 4 (Drosophila)	0	1	2.53572
GRB10	growth factor receptor-bound protein 10	0	1	2.53572
RAG1	recombination activating gene 1	1	1	2.50883
CASP10	caspase 10, apoptosis-related cysteine peptidase	2	1	2.49123
CCDC88A	coiled-coil domain containing 88A	0	1	2.49123
NEGR1	neuronal growth regulator 1	1	1	2.49123
USP31	ubiquitin specific peptidase 31	0	1	2.49123
MAP4K4	mitogen-activated protein kinase kinase kinase kinase 4	1	1	2.49123
SYNJ1	synaptojanin 1	3	1	2.48252
SMAD3	SMAD family member 3	10	1	2.48252
ACVR2A	activin A receptor, type IIA	2	1	2.47387
GLIS3	GLIS family zinc finger 3	0	1	2.46528
SH2B3	SH2B adaptor protein 3	1	1	2.44827
KLHL18	kelch-like family member 18	0	1	2.43986
MAP9	microtubule-associated protein 9	0	1	2.43986
EPB41L5	erythrocyte membrane protein band 4.1 like 5	0	1	2.4315
ABCA1	ATP-binding cassette, sub-family A (ABC1), member 1	1	1	2.4315
CRKL	v-crk avian sarcoma virus CT10 oncogene homolog-like	13	1	2.4315
KLHL28	kelch-like family member 28	0	1	2.42321
KIAA1715	KIAA1715	0	1	2.42321
MED13	mediator complex subunit 13	0	1	2.42321
KLHDC10	kelch domain containing 10	0	1	2.40678
FBXO34	F-box protein 34	0	1	2.40678
HTR2C	5-hydroxytryptamine (serotonin) receptor 2C, G protein-coupled	3	1	2.40678
RCOR1	REST corepressor 1	1	1	2.39865
FGF5	fibroblast growth factor 5	4	1	2.39057
GMFB	glia maturation factor, beta	0	1	2.38255
REEP1	receptor accessory protein 1	0	1	2.38255
AKAP9	A kinase (PRKA) anchor protein 9	0	1	2.37458
QSER1	glutamine and serine rich 1	0	1	2.36667
ANKRD28	ankyrin repeat domain 28	0	1	2.36667
MYO6	myosin VI	0	1	2.33553
PTGFR	prostaglandin F receptor (FP)	2	1	2.33553
TLL1	tolloid-like 1	0	1	2.33553
CD93	CD93 molecule	0	1	2.32787
ATAD2B	ATPase family, AAA domain containing 2B	0	1	2.32026
CREBL2	cAMP responsive element binding protein-like 2	0	1	2.31271
SPTY2D1	SPT2, Suppressor of Ty, domain containing 1 (S. cerevisiae)	0	1	2.30519
MAF	v-maf avian musculoaponeurotic fibrosarcoma oncogene homolog	0	1	2.30519
SH3BGRL2	SH3 domain binding glutamic acid-rich protein like 2	0	1	2.30519
SPATS2	spermatogenesis associated, serine-rich 2	0	1	2.29774
PALM2	paralemmin 2	0	1	2.29774
PDXK	pyridoxal (pyridoxine, vitamin B6) kinase	2	1	2.26837
CUL5	cullin 5	1	1	2.26837
RNF8	ring finger protein 8, E3 ubiquitin protein ligase	0	1	2.23975
NUDT4	nudix (nucleoside diphosphate linked moiety X)-type motif 4	0	1	2.23975
GALNT1	UDP-N-acetyl-alpha-D-galactosamine:polypeptide N-acetylgalactosaminyltransferase 1 (GalNAc-T1)	2	1	2.21875
ATP2B1	ATPase, Ca++ transporting, plasma membrane 1	3	1	2.21184
BSN	bassoon presynaptic cytomatrix protein	0	1	2.21184
MAPK1	mitogen-activated protein kinase 1	50	1	2.21184
XRN1	5'-3' exoribonuclease 1	1	1	2.18462
DIXDC1	DIX domain containing 1	0	1	2.18462
CAPRIN1	cell cycle associated protein 1	0	1	2.17126
CPEB4	cytoplasmic polyadenylation element binding protein 4	0	1	2.17126
CPEB3	cytoplasmic polyadenylation element binding protein 3	0	1	2.16463
SEC62	SEC62 homolog (S. cerevisiae)	2	1	2.15806
ETNK1	ethanolamine kinase 1	2	1	2.14502
ZNF37A	zinc finger protein 37A	0	1	2.13855
RAP2B	RAP2B, member of RAS oncogene family	0	1	2.13213
PLAGL2	pleiomorphic adenoma gene-like 2	0	1	2.13213
PLXDC1	plexin domain containing 1	0	1	2.13213
AGPAT3	1-acylglycerol-3-phosphate O-acyltransferase 3	3	1	2.12575
SMAD4	SMAD family member 4	8	1	2.12575
TRIM2	tripartite motif containing 2	0	1	2.12575
HIC2	hypermethylated in cancer 2	0	1	2.12575
PRDM2	PR domain containing 2, with ZNF domain	0	1	2.1194
NUAK1	NUAK family, SNF1-like kinase, 1	0	1	2.1131
PDE7B	phosphodiesterase 7B	1	1	2.1131
DNM3	dynamin 3	3	1	2.1131
ATXN7L1	ataxin 7-like 1	0	1	2.1131
NUFIP2	nuclear fragile X mental retardation protein interacting protein 2	0	1	2.10682
HDAC4	histone deacetylase 4	0	1	2.09439
RPS6KB1	ribosomal protein S6 kinase, 70kDa, polypeptide 1	6	1	2.08824
SENP1	SUMO1/sentrin specific peptidase 1	0	1	2.08211
PAPD5	PAP associated domain containing 5	0	1	2.06997
SRGAP2	SLIT-ROBO Rho GTPase activating protein 2	1	1	2.06395
STC1	stanniocalcin 1	0	1	2.06395
FNDC3A	fibronectin type III domain containing 3A	0	1	2.06395
ESR1	estrogen receptor 1	0	1	2.05797
VANGL1	VANGL planar cell polarity protein 1	1	1	2.05797
VAPA	VAMP (vesicle-associated membrane protein)-associated protein A, 33kDa	1	1	2.04611
ETS1	v-ets avian erythroblastosis virus E26 oncogene homolog 1	3	1	2.04023
AMOT	angiomotin	0	1	2.02857
NR4A3	nuclear receptor subfamily 4, group A, member 3	0	1	2.02279
ST6GALNAC3	ST6 (alpha-N-acetyl-neuraminyl-2,3-beta-galactosyl-1,3)-N-acetylgalactosaminide alpha-2,6-sialyltransferase 3	2	1	2.01704
ADAMTS5	ADAM metallopeptidase with thrombospondin type 1 motif, 5	0	1	2.00565
DCP2	decapping mRNA 2	1	1	2.00565
ROD1		0	1	1.99438
FAM46C	family with sequence similarity 46, member C	0	1	1.9888
WDFY3	WD repeat and FYVE domain containing 3	0	1	1.9888
PDE11A	phosphodiesterase 11A	1	1	1.97772
RAPH1	Ras association (RalGDS/AF-6) and pleckstrin homology domains 1	0	1	1.97222
FNDC3B	fibronectin type III domain containing 3B	0	1	1.96676
SNX27	sorting nexin family member 27	0	1	1.95055
NRP2	neuropilin 2	0	1	1.93989
APPBP2	amyloid beta precursor protein (cytoplasmic tail) binding protein 2	0	1	1.93461
BACE1	beta-site APP-cleaving enzyme 1	1	1	1.93461
PHF20L1	PHD finger protein 20-like 1	0	1	1.92935
HEMK1	HemK methyltransferase family member 1	3	1	1.92412
CCND2	cyclin D2	5	1	1.90349
CD47	CD47 molecule	1	1	1.89839
RC3H1	ring finger and CCCH-type domains 1	0	1	1.89839
RAB11FIP4	RAB11 family interacting protein 4 (class II)	1	1	1.89333
SERTAD2	SERTA domain containing 2	0	1	1.87831
MYO5A	myosin VA (heavy chain 12, myoxin)	0	1	1.87335
ITGB8	integrin, beta 8	7	1	1.86352
ARHGAP26	Rho GTPase activating protein 26	0	1	1.85864
PPP1R9A	protein phosphatase 1, regulatory subunit 9A	0	1	1.85378
GK5	glycerol kinase 5 (putative)	0	1	1.85378
SSH2	slingshot protein phosphatase 2	1	1	1.84416
BCL11B	B-cell CLL/lymphoma 11B (zinc finger protein)	0	1	1.83938
RAB3IP	RAB3A interacting protein	0	1	1.83463
SMAD5	SMAD family member 5	1	1	1.8299
AP1G1	adaptor-related protein complex 1, gamma 1 subunit	1	1	1.82519
DYRK1A	dual-specificity tyrosine-(Y)-phosphorylation regulated kinase 1A	0	1	1.82051
FRS2	fibroblast growth factor receptor substrate 2	1	1	1.81586
MTF1	metal-regulatory transcription factor 1	0	1	1.78841
MKL2	MKL/myocardin-like 2	0	1	1.78392
IGF1R	insulin-like growth factor 1 receptor	10	1	1.76617
BACH2	BTB and CNC homology 1, basic leucine zipper transcription factor 2	0	1	1.76179
EIF2C1		0	1	1.73171
JHDM1D	jumonji C domain containing histone demethylase 1 homolog D (S. cerevisiae)	0	1	1.71913
CNOT6L	CCR4-NOT transcription complex, subunit 6-like	1	1	1.71913
CREB5	cAMP responsive element binding protein 5	3	1	1.70264
RALGPS1	Ral GEF with PH domain and SH3 binding motif 1	0	1	1.69857
KCNA1	potassium voltage-gated channel, shaker-related subfamily, member 1 (episodic ataxia with myokymia)	0	1	1.69451
ERBB4	v-erb-b2 avian erythroblastic leukemia viral oncogene homolog 4	3	1	1.67849
IYD	iodotyrosine deiodinase	0	1	1.67453
FZD4	frizzled family receptor 4	4	1	1.62844
CSNK1G1	casein kinase 1, gamma 1	1	1	1.60634
SOX11	SRY (sex determining region Y)-box 11	0	1	1.59193
KIAA2022	KIAA2022	0	1	1.57428
NFIB	nuclear factor I/B	0	1	1.5708
PSD3	pleckstrin and Sec7 domain containing 3	1	1	1.55361
QKI	QKI, KH domain containing, RNA binding	0	1	1.50743
AFF2	AF4/FMR2 family, member 2	0	1	1.42285
CDK6	cyclin-dependent kinase 6	9	1	1.41153
PTPRT	protein tyrosine phosphatase, receptor type, T	0	1	1.40039
SLC1A2	solute carrier family 1 (glial high affinity glutamate transporter), member 2	1	1	1.35238
MECP2	methyl CpG binding protein 2 (Rett syndrome)	0	1	1.34216

## Sheet: hsa-mir-363
TARGET_GENE	GENE_DESCRIPTION	KEGG	OBSERVED_MIRNA	OE
SCRG1	stimulator of chondrogenesis 1	0	1	54.6153
OAZ3	ornithine decarboxylase antizyme 3	0	1	26.2963
LBX1	ladybird homeobox 1	0	1	26.2963
C11ORF24	chromosome 11 open reading frame 24	0	1	19.7222
MPP1	membrane protein, palmitoylated 1, 55kDa	0	1	18.2051
ZNF804A	zinc finger protein 804A	0	1	17.3171
SLC39A6	solute carrier family 39 (zinc transporter), member 6	0	1	17.3171
HCN2	hyperpolarization activated cyclic nucleotide-gated potassium channel 2	0	1	17.3171
GDF11	growth differentiation factor 11	0	1	16.9048
NKX2-4	NK2 homeobox 4	0	1	16.9048
NOX4	NADPH oxidase 4	0	1	15.1064
PCOLCE2	procollagen C-endopeptidase enhancer 2	0	1	15.1064
SESN3	sestrin 3	1	1	15.1064
DUS2L		0	1	14.2
BCAT2	branched chain amino-acid transaminase 2, mitochondrial	4	1	13.9216
IQWD1		0	1	13.6539
DNAJC30	DnaJ (Hsp40) homolog, subfamily C, member 30	0	1	13.1482
CEBPA	CCAAT/enhancer binding protein (C/EBP), alpha	2	1	12.9091
EOMES	eomesodermin	0	1	12.2414
PPCS	phosphopantothenoylcysteine synthetase	2	1	12.0339
SIP1		1	1	12.0339
HAND1	heart and neural crest derivatives expressed 1	0	1	12.0339
TBC1D8	TBC1 domain family, member 8 (with GRAM domain)	0	1	11.8333
ST6GALNAC5	ST6 (alpha-N-acetyl-neuraminyl-2,3-beta-galactosyl-1,3)-N-acetylgalactosaminide alpha-2,6-sialyltransferase 5	2	1	11.6393
KIAA1109	KIAA1109	0	1	11.6393
GRIA1	glutamate receptor, ionotropic, AMPA 1	4	1	11.4516
UGP2	UDP-glucose pyrophosphorylase 2	5	1	11.4516
ADCY3	adenylate cyclase 3	16	1	11.2698
TOB1	transducer of ERBB2, 1	0	1	11.0938
CDH10	cadherin 10, type 2 (T2-cadherin)	0	1	10.9231
VDAC2	voltage-dependent anion channel 2	3	1	10.9231
GAP43	growth associated protein 43	0	1	10.7576
DSCAML1	Down syndrome cell adhesion molecule like 1	0	1	10.7576
KIF5B	kinesin family member 5B	0	1	10.597
TRAF3	TNF receptor-associated factor 3	5	1	10.4412
AURKA	aurora kinase A	1	1	10.1429
CHST7	carbohydrate (N-acetylglucosamine 6-O) sulfotransferase 7	1	1	9.86115
TFAP2E	transcription factor AP-2 epsilon (activating enhancer binding protein 2 epsilon)	0	1	9.22075
RRBP1	ribosome binding protein 1	1	1	8.98731
KLF2	Kruppel-like factor 2	0	1	8.76539
NSMAF	neutral sphingomyelinase (N-SMase) activation associated factor	0	1	8.76539
CDKN1C	cyclin-dependent kinase inhibitor 1C (p57, Kip2)	1	1	8.76539
SMAD6	SMAD family member 6	2	1	8.65853
N-PAC		0	1	8.65853
PAXIP1	PAX interacting (with transcription-activation domain) protein 1	0	1	8.55425
PPP1R12C	protein phosphatase 1, regulatory subunit 12C	0	1	8.45237
MYCBP2	MYC binding protein 2, E3 ubiquitin protein ligase	0	1	8.35296
SLC32A1	solute carrier family 32 (GABA vesicular transporter), member 1	0	1	8.35296
PLCL2	phospholipase C-like 2	0	1	8.2558
SERTAD3	SERTA domain containing 3	0	1	8.2558
MAN2A1	mannosidase, alpha, class 2A, member 1	2	1	8.2558
TMSB4Y	thymosin beta 4, Y-linked	1	1	8.06816
DENND4B	DENN/MADD domain containing 4B	0	1	7.97754
HERC2	HECT and RLD domain containing E3 ubiquitin protein ligase 2	1	1	7.88886
LMBR1L	limb development membrane protein 1-like	0	1	7.71742
C18ORF34		0	1	7.71742
TACC2	transforming, acidic coiled-coil containing protein 2	0	1	7.71742
NEFM	neurofilament, medium polypeptide	1	1	7.71742
WRNIP1	Werner helicase interacting protein 1	0	1	7.71742
CDC27	cell division cycle 27	4	1	7.6344
TAGAP	T-cell activation RhoGTPase activating protein	0	1	7.55321
NEFH	neurofilament, heavy polypeptide	1	1	7.55321
RGS17	regulator of G-protein signaling 17	0	1	7.47367
KCNK10	potassium channel, subfamily K, member 10	1	1	7.39585
CHRM5	cholinergic receptor, muscarinic 5	3	1	7.39585
COL1A2	collagen, type I, alpha 2	4	1	7.31957
HOXB8	homeobox B8	0	1	7.24491
IDH1	isocitrate dehydrogenase 1 (NADP+), soluble	4	1	7.24491
TGIF1	TGFB-induced factor homeobox 1	0	1	7.24491
PRDM13	PR domain containing 13	0	1	7.24491
LMO2	LIM domain only 2 (rhombotin-like 1)	0	1	7.1717
PHACTR3	phosphatase and actin regulator 3	0	1	7.1717
PPM1H	protein phosphatase, Mg2+/Mn2+ dependent, 1H	0	1	7.1
IQGAP2	IQ motif containing GTPase activating protein 2	1	1	7.02968
FNBP4	formin binding protein 4	0	1	6.96078
ITM2B	integral membrane protein 2B	0	1	6.89322
C4ORF16		0	1	6.89322
HHIP	hedgehog interacting protein	3	1	6.89322
SOSTDC1	sclerostin domain containing 1	0	1	6.82692
SNAPC1	small nuclear RNA activating complex, polypeptide 1, 43kDa	0	1	6.82692
STXBP5L	syntaxin binding protein 5-like	0	1	6.82692
GPBP1L1	GC-rich promoter binding protein 1-like 1	0	1	6.76192
CLEC3A	C-type lectin domain family 3, member A	0	1	6.76192
MKRN2	makorin ring finger protein 2	0	1	6.6981
LOC91461		0	1	6.6981
CIC	capicua transcriptional repressor	0	1	6.63552
CBLN4	cerebellin 4 precursor	0	1	6.63552
HAND2	heart and neural crest derivatives expressed 2	0	1	6.57406
CLK3	CDC-like kinase 3	0	1	6.57406
DUSP10	dual specificity phosphatase 10	1	1	6.51377
PAX9	paired box 9	0	1	6.3393
PITPNC1	phosphatidylinositol transfer protein, cytoplasmic 1	0	1	6.28318
ADM	adrenomedullin	1	1	6.22809
HIPK3	homeodomain interacting protein kinase 3	0	1	6.22809
BCO2	beta-carotene oxygenase 2	0	1	6.17391
CXXC5	CXXC finger protein 5	0	1	6.06837
RPS6KA4	ribosomal protein S6 kinase, 90kDa, polypeptide 4	2	1	6.01696
ZDHHC5	zinc finger, DHHC-type containing 5	0	1	6.01696
VPS54	vacuolar protein sorting 54 homolog (S. cerevisiae)	0	1	6.01696
CNIH		0	1	6.01696
TCFL5	transcription factor-like 5 (basic helix-loop-helix)	0	1	5.96637
PLEKHG3	pleckstrin homology domain containing, family G (with RhoGef domain) member 3	0	1	5.96637
FZD10	frizzled family receptor 10	4	1	5.96637
PTAR1	protein prenyltransferase alpha subunit repeat containing 1	0	1	5.96637
YIPF4	Yip1 domain family, member 4	0	1	5.91667
CHKA	choline kinase alpha	2	1	5.86775
MYO1B	myosin IB	0	1	5.81967
FMN2	formin 2	1	1	5.77237
SHOX	short stature homeobox	0	1	5.77237
KLF4	Kruppel-like factor 4 (gut)	0	1	5.77237
SLITRK5	SLIT and NTRK-like family, member 5	0	1	5.77237
NELF		0	1	5.7258
GFPT2	glutamine-fructose-6-phosphate transaminase 2	3	1	5.7258
GOLGA4	golgin A4	0	1	5.7258
BTBD12		0	1	5.7258
USP45	ubiquitin specific peptidase 45	0	1	5.7258
FAM133B	family with sequence similarity 133, member B	0	1	5.68001
MORC3	MORC family CW-type zinc finger 3	0	1	5.68001
HERPUD2	HERPUD family member 2	0	1	5.68001
B3GALT2	UDP-Gal:betaGlcNAc beta 1,3-galactosyltransferase, polypeptide 2	2	1	5.63491
ZFC3H1	zinc finger, C3H1-type containing	0	1	5.63491
FAM19A1	family with sequence similarity 19 (chemokine (C-C motif)-like), member A1	0	1	5.54687
NPTN	neuroplastin	0	1	5.54687
ITGA5	integrin, alpha 5 (fibronectin receptor, alpha polypeptide)	10	1	5.50388
HNF1B	HNF1 homeobox B	1	1	5.46153
CRTAM	cytotoxic and regulatory T cell molecule	0	1	5.46153
TMEM143	transmembrane protein 143	0	1	5.46153
SRPR	signal recognition particle receptor (docking protein)	1	1	5.46153
PDE8A	phosphodiesterase 8A	1	1	5.46153
LRRC1	leucine rich repeat containing 1	0	1	5.41985
FOXG1	forkhead box G1	0	1	5.41985
ARHGEF17	Rho guanine nucleotide exchange factor (GEF) 17	0	1	5.41985
RAP1B	RAP1B, member of RAS oncogene family	8	1	5.3788
CHST1	carbohydrate (keratan sulfate Gal-6) sulfotransferase 1	1	1	5.3788
TMEM188		0	1	5.3788
RBPMS2	RNA binding protein with multiple splicing 2	0	1	5.3788
PCTK1		0	1	5.3788
XYLT2	xylosyltransferase II	3	1	5.29852
SH3D19	SH3 domain containing 19	0	1	5.25925
ANKRD13C	ankyrin repeat domain 13C	0	1	5.2206
TESK1	testis-specific kinase 1	0	1	5.2206
NFIA	nuclear factor I/A	0	1	5.18248
USP28	ubiquitin specific peptidase 28	0	1	5.18248
ATXN3	ataxin 3	1	1	5.18248
C6ORF62	chromosome 6 open reading frame 62	0	1	5.14493
REV3L	REV3-like, polymerase (DNA directed), zeta, catalytic subunit	1	1	5.1079
RFX1	regulatory factor X, 1 (influences HLA class II expression)	0	1	5.07143
RAD21	RAD21 homolog (S. pombe)	1	1	5.07143
DMP1	dentin matrix acidic phosphoprotein 1	0	1	5.07143
SPRYD4	SPRY domain containing 4	0	1	4.93055
DUSP5	dual specificity phosphatase 5	1	1	4.93055
SIM2	single-minded family bHLH transcription factor 2	0	1	4.93055
SLC9A1	solute carrier family 9, subfamily A (NHE1, cation proton antiporter 1), member 1	5	1	4.93055
MYH9	myosin, heavy chain 9, non-muscle	3	1	4.93055
FXR1	fragile X mental retardation, autosomal homolog 1	0	1	4.93055
SLC37A3	solute carrier family 37, member 3	0	1	4.89656
CXADR	coxsackie virus and adenovirus receptor	1	1	4.89656
CD69	CD69 molecule	0	1	4.89656
CDCA7L	cell division cycle associated 7-like	0	1	4.89656
CTCFL	CCCTC-binding factor (zinc finger protein)-like	0	1	4.89656
RNF4	ring finger protein 4	0	1	4.89656
ADRB1	adrenoceptor beta 1	6	1	4.86301
ROBO2	roundabout, axon guidance receptor, homolog 2 (Drosophila)	1	1	4.82994
CSMD1	CUB and Sushi multiple domains 1	0	1	4.82994
HIVEP1	human immunodeficiency virus type I enhancer binding protein 1	0	1	4.79729
TMEM87A	transmembrane protein 87A	0	1	4.79729
CLDN11	claudin 11	4	1	4.79729
NSF	N-ethylmaleimide-sensitive factor	1	1	4.79729
ATP8B1	ATPase, aminophospholipid transporter, class I, type 8B, member 1	0	1	4.79729
AXL	AXL receptor tyrosine kinase	0	1	4.7651
DACT1	dishevelled-binding antagonist of beta-catenin 1	0	1	4.7651
CCNE2	cyclin E2	6	1	4.7651
GATA2	GATA binding protein 2	0	1	4.7651
C9ORF150		0	1	4.7651
AATK	apoptosis-associated tyrosine kinase	0	1	4.73332
ARHGEF10	Rho guanine nucleotide exchange factor (GEF) 10	0	1	4.73332
MYLIP	myosin regulatory light chain interacting protein	0	1	4.73332
ASB7	ankyrin repeat and SOCS box containing 7	0	1	4.70199
C10ORF141		0	1	4.70199
DNAJB9	DnaJ (Hsp40) homolog, subfamily B, member 9	0	1	4.67104
EPS8	epidermal growth factor receptor pathway substrate 8	0	1	4.64052
SNX10	sorting nexin 10	0	1	4.64052
GRM7	glutamate receptor, metabotropic 7	1	1	4.64052
FRY	furry homolog (Drosophila)	0	1	4.58064
DLG5	discs, large homolog 5 (Drosophila)	0	1	4.58064
USP9Y	ubiquitin specific peptidase 9, Y-linked	0	1	4.58064
RASAL2	RAS protein activator like 2	0	1	4.55129
CCNC	cyclin C	0	1	4.55129
FAM108B1		0	1	4.55129
PRKAR2B	protein kinase, cAMP-dependent, regulatory, type II, beta	2	1	4.52229
ATP6V1B2	ATPase, H+ transporting, lysosomal 56/58kDa, V1 subunit B2	6	1	4.52229
KSR2	kinase suppressor of ras 2	0	1	4.52229
EGR2	early growth response 2	0	1	4.49368
D4S234E		0	1	4.49368
NEFL	neurofilament, light polypeptide	1	1	4.49368
STX17	syntaxin 17	1	1	4.49368
GRAMD3	GRAM domain containing 3	0	1	4.49368
RBL2	retinoblastoma-like 2 (p130)	2	1	4.49368
TCTEX1D1	Tctex1 domain containing 1	0	1	4.4654
EGR1	early growth response 1	1	1	4.4654
RRN3	RRN3 RNA polymerase I transcription factor homolog (S. cerevisiae)	0	1	4.4654
DMXL1	Dmx-like 1	0	1	4.4375
RAB23	RAB23, member RAS oncogene family	1	1	4.4375
COL11A1	collagen, type XI, alpha 1	4	1	4.4375
PLEKHB2	pleckstrin homology domain containing, family B (evectins) member 2	0	1	4.4375
EP300	E1A binding protein p300	12	1	4.4375
ACTC1	actin, alpha, cardiac muscle 1	3	1	4.40993
GATA6	GATA binding protein 6	0	1	4.40993
CHMP7	charged multivesicular body protein 7	0	1	4.38272
BRMS1L	breast cancer metastasis-suppressor 1-like	0	1	4.35584
PTGER4	prostaglandin E receptor 4 (subtype EP4)	1	1	4.35584
EFR3A	EFR3 homolog A (S. cerevisiae)	0	1	4.32927
FAM135A	family with sequence similarity 135, member A	0	1	4.32927
SLC17A6	solute carrier family 17 (vesicular glutamate transporter), member 6	0	1	4.32927
TEX2	testis expressed 2	0	1	4.32927
FASLG	Fas ligand (TNF superfamily, member 6)	11	1	4.30304
VPS4B	vacuolar protein sorting 4 homolog B (S. cerevisiae)	1	1	4.30304
POLS		1	1	4.30304
ADAM10	ADAM metallopeptidase domain 10	2	1	4.30304
CHRM2	cholinergic receptor, muscarinic 2	3	1	4.30304
STRN3	striatin, calmodulin binding protein 3	0	1	4.2771
WWP2	WW domain containing E3 ubiquitin protein ligase 2	1	1	4.2771
RGS3	regulator of G-protein signaling 3	1	1	4.2771
MFHAS1	malignant fibrous histiocytoma amplified sequence 1	0	1	4.2515
ELOVL4	ELOVL fatty acid elongase 4	0	1	4.2515
ARID1B	AT rich interactive domain 1B (SWI1-like)	0	1	4.2515
PPP1R12A	protein phosphatase 1, regulatory subunit 12A	4	1	4.2515
MARCH4	membrane-associated ring finger (C3HC4) 4, E3 ubiquitin protein ligase	0	1	4.22619
ITPR1	inositol 1,4,5-trisphosphate receptor, type 1	13	1	4.20119
FARP1	FERM, RhoGEF (ARHGEF) and pleckstrin domain protein 1 (chondrocyte-derived)	0	1	4.20119
DYNLT3	dynein, light chain, Tctex-type 3	0	1	4.17646
DKK3	dickkopf WNT signaling pathway inhibitor 3	0	1	4.17646
CBFA2T3	core-binding factor, runt domain, alpha subunit 2; translocated to, 3	0	1	4.15205
STK39	serine threonine kinase 39	0	1	4.15205
ATP2A2	ATPase, Ca++ transporting, cardiac muscle, slow twitch 2	7	1	4.1279
ARMC1	armadillo repeat containing 1	0	1	4.10405
ZNF711	zinc finger protein 711	0	1	4.08047
CNNM4	cyclin M4	0	1	4.05714
ARFGEF1	ADP-ribosylation factor guanine nucleotide-exchange factor 1 (brefeldin A-inhibited)	0	1	4.05714
LATS2	large tumor suppressor kinase 2	0	1	4.0341
IFNAR2	interferon (alpha, beta and omega) receptor 2	5	1	4.0341
PDXDC1	pyridoxal-dependent decarboxylase domain containing 1	0	1	4.0341
DAB2IP	DAB2 interacting protein	0	1	4.0341
CACNA1C	calcium channel, voltage-dependent, L type, alpha 1C subunit	11	1	4.0113
GHR	growth hormone receptor	3	1	4.0113
POLK	polymerase (DNA directed) kappa	0	1	3.96648
C10ORF118	chromosome 10 open reading frame 118	0	1	3.96648
ANP32E	acidic (leucine-rich) nuclear phosphoprotein 32 family, member E	0	1	3.94445
SGK3	serum/glucocorticoid regulated kinase family, member 3	0	1	3.94445
SUSD1	sushi domain containing 1	0	1	3.9011
PSKH1	protein serine kinase H1	0	1	3.87979
SMAD7	SMAD family member 7	2	1	3.87979
LYST	lysosomal trafficking regulator	0	1	3.87979
DOCK9	dedicator of cytokinesis 9	0	1	3.85869
UBE2L3	ubiquitin-conjugating enzyme E2L 3	2	1	3.85869
RBM35A		0	1	3.85869
PIK3AP1	phosphoinositide-3-kinase adaptor protein 1	1	1	3.83784
KIAA1211	KIAA1211	0	1	3.7968
UNC84A		0	1	3.7968
GLIPR1	GLI pathogenesis-related 1	0	1	3.77659
ITGA6	integrin, alpha 6	11	1	3.77659
LRP1B	low density lipoprotein receptor-related protein 1B	0	1	3.75662
GABBR1	gamma-aminobutyric acid (GABA) B receptor, 1	1	1	3.75662
EFNB3	ephrin-B3	1	1	3.73684
SETD5	SET domain containing 5	0	1	3.71728
TRPM6	transient receptor potential cation channel, subfamily M, member 6	0	1	3.71728
SUV420H1	suppressor of variegation 4-20 homolog 1 (Drosophila)	1	1	3.69791
PCMTD1	protein-L-isoaspartate (D-aspartate) O-methyltransferase domain containing 1	0	1	3.69791
KCNC4	potassium voltage-gated channel, Shaw-related subfamily, member 4	0	1	3.69791
PCDH9	protocadherin 9	0	1	3.67876
FNIP1	folliculin interacting protein 1	0	1	3.67876
C2ORF69	chromosome 2 open reading frame 69	0	1	3.6598
KLHL14	kelch-like family member 14	0	1	3.6598
GRIA3	glutamate receptor, ionotropic, AMPA 3	2	1	3.64102
PIP5K1C	phosphatidylinositol-4-phosphate 5-kinase, type I, gamma	7	1	3.60406
CSMD3	CUB and Sushi multiple domains 3	0	1	3.60406
GRHL1	grainyhead-like 1 (Drosophila)	0	1	3.60406
CXCL5	chemokine (C-X-C motif) ligand 5	2	1	3.58586
ADAMTSL3	ADAMTS-like 3	0	1	3.56784
DOCK5	dedicator of cytokinesis 5	0	1	3.56784
CPSF2	cleavage and polyadenylation specific factor 2, 100kDa	0	1	3.56784
MMD	monocyte to macrophage differentiation-associated	0	1	3.53233
NFATC2IP	nuclear factor of activated T-cells, cytoplasmic, calcineurin-dependent 2 interacting protein	0	1	3.53233
GRAMD1B	GRAM domain containing 1B	0	1	3.51485
MED29	mediator complex subunit 29	0	1	3.51485
PPAPDC3	phosphatidic acid phosphatase type 2 domain containing 3	0	1	3.51485
COG3	component of oligomeric golgi complex 3	0	1	3.51485
CNTN4	contactin 4	0	1	3.51485
FAM110B	family with sequence similarity 110, member B	0	1	3.51485
SNF1LK		0	1	3.49754
NRF1	nuclear respiratory factor 1	1	1	3.49754
NUP43	nucleoporin 43kDa	1	1	3.49754
ZBTB40	zinc finger and BTB domain containing 40	0	1	3.49754
CREB1	cAMP responsive element binding protein 1	5	1	3.48039
C5ORF30	chromosome 5 open reading frame 30	0	1	3.48039
UBE2Z	ubiquitin-conjugating enzyme E2Z	1	1	3.48039
BAZ2B	bromodomain adjacent to zinc finger domain, 2B	0	1	3.48039
TRIM36	tripartite motif containing 36	0	1	3.46342
GPR137C	G protein-coupled receptor 137C	0	1	3.4466
PPAP2B	phosphatidic acid phosphatase type 2B	6	1	3.42996
NECAP1	NECAP endocytosis associated 1	0	1	3.41346
UBXN4	UBX domain protein 4	0	1	3.41346
SGPP1	sphingosine-1-phosphate phosphatase 1	1	1	3.41346
CCDC109A		0	1	3.39713
ROBO1	roundabout, axon guidance receptor, homolog 1 (Drosophila)	1	1	3.38095
MARK1	MAP/microtubule affinity-regulating kinase 1	0	1	3.36493
PTPRO	protein tyrosine phosphatase, receptor type, O	0	1	3.34905
RANBP17	RAN binding protein 17	0	1	3.34905
GOLGA1	golgin A1	0	1	3.31776
NEDD4L	neural precursor cell expressed, developmentally down-regulated 4-like, E3 ubiquitin protein ligase	3	1	3.28704
COL5A1	collagen, type V, alpha 1	4	1	3.27189
ASPH	aspartate beta-hydroxylase	0	1	3.27189
GALNT7	UDP-N-acetyl-alpha-D-galactosamine:polypeptide N-acetylgalactosaminyltransferase 7 (GalNAc-T7)	2	1	3.24201
GPR180	G protein-coupled receptor 180	0	1	3.24201
DNAJB12	DnaJ (Hsp40) homolog, subfamily B, member 12	1	1	3.24201
SLC6A1	solute carrier family 6 (neurotransmitter transporter), member 1	0	1	3.24201
FAM70A		0	1	3.22727
PLEKHA1	pleckstrin homology domain containing, family A (phosphoinositide binding specific) member 1	0	1	3.22727
CAND1	cullin-associated and neddylation-dissociated 1	0	1	3.22727
DPP10	dipeptidyl-peptidase 10 (non-functional)	0	1	3.21267
JARID2	jumonji, AT rich interactive domain 2	0	1	3.21267
GPM6A	glycoprotein M6A	0	1	3.21267
FBXW7	F-box and WD repeat domain containing 7, E3 ubiquitin protein ligase	1	1	3.21267
TMF1	TATA element modulatory factor 1	0	1	3.21267
NLK	nemo-like kinase	3	1	3.16964
TWF1	twinfilin actin-binding protein 1	0	1	3.16964
RNF11	ring finger protein 11	0	1	3.14159
DSC2	desmocollin 2	1	1	3.14159
RBM47	RNA binding motif protein 47	0	1	3.14159
ZCCHC2	zinc finger, CCHC domain containing 2	0	1	3.12776
FCHO2	FCH domain only 2	0	1	3.12776
INSIG1	insulin induced gene 1	0	1	3.12776
KAT2B	K(lysine) acetyltransferase 2B	1	1	3.11403
SLC10A7	solute carrier family 10, member 7	0	1	3.11403
ANO3	anoctamin 3	0	1	3.10044
CCNJL	cyclin J-like	0	1	3.10044
FAM126B	family with sequence similarity 126, member B	0	1	3.10044
ARRDC4	arrestin domain containing 4	0	1	3.08695
CHP		13	1	3.07359
SCUBE3	signal peptide, CUB domain, EGF-like 3	0	1	3.07359
CD2AP	CD2-associated protein	1	1	3.06034
SOX4	SRY (sex determining region Y)-box 4	0	1	3.04721
SLC12A5	solute carrier family 12 (potassium/chloride transporter), member 5	0	1	3.04721
NF1	neurofibromin 1	1	1	3.03419
SLC24A3	solute carrier family 24 (sodium/potassium/calcium exchanger), member 3	0	1	3.03419
SNN	stannin	0	1	3.03419
XPR1	xenotropic and polytropic retrovirus receptor 1	0	1	3.00848
TEF	thyrotrophic embryonic factor	0	1	3.00848
STARD13	StAR-related lipid transfer (START) domain containing 13	0	1	3.00848
JPH2	junctophilin 2	0	1	2.99578
TRHDE	thyrotropin-releasing hormone degrading enzyme	0	1	2.99578
FMR1	fragile X mental retardation 1	0	1	2.99578
NPNT	nephronectin	0	1	2.9832
MIA3	melanoma inhibitory activity family, member 3	0	1	2.9832
EDNRB	endothelin receptor type B	3	1	2.9832
ABCG4	ATP-binding cassette, sub-family G (WHITE), member 4	1	1	2.9832
CAMK2A	calcium/calmodulin-dependent protein kinase II alpha	11	1	2.9832
GOLGA8A	golgin A8 family, member A	0	1	2.9832
JOSD1	Josephin domain containing 1	0	1	2.97071
MS4A2	membrane-spanning 4-domains, subfamily A, member 2	2	1	2.97071
ERGIC2	ERGIC and golgi 2	0	1	2.97071
RNF141	ring finger protein 141	0	1	2.95833
BTG2	BTG family, member 2	0	1	2.95833
COL12A1	collagen, type XII, alpha 1	1	1	2.93388
RNF44	ring finger protein 44	0	1	2.92181
SYN2	synapsin II	0	1	2.92181
TMEM154	transmembrane protein 154	0	1	2.90984
ZFHX4	zinc finger homeobox 4	0	1	2.90984
NAV3	neuron navigator 3	0	1	2.88618
GOLGA8E		0	1	2.88618
DOCK4	dedicator of cytokinesis 4	0	1	2.88618
SFRS2IP		0	1	2.8745
WASL	Wiskott-Aldrich syndrome-like	7	1	2.8745
LPPR4	lipid phosphate phosphatase-related protein type 4	0	1	2.8629
SOBP	sine oculis binding protein homolog (Drosophila)	0	1	2.85141
HEXIM1	hexamethylene bis-acetamide inducible 1	0	1	2.85141
PTEN	phosphatase and tensin homolog	11	1	2.85141
PDZD2	PDZ domain containing 2	0	1	2.85141
RGL1	ral guanine nucleotide dissociation stimulator-like 1	0	1	2.84
FAM160B1	family with sequence similarity 160, member B1	0	1	2.84
RNF103	ring finger protein 103	0	1	2.84
C17ORF39		0	1	2.84
CACNA1I	calcium channel, voltage-dependent, T type, alpha 1I subunit	2	1	2.82869
ERBB2IP	erbb2 interacting protein	1	1	2.81746
ODZ1		0	1	2.81746
G3BP2	GTPase activating protein (SH3 domain) binding protein 2	0	1	2.80632
GNS	glucosamine (N-acetyl)-6-sulfatase	3	1	2.80632
DYRK2	dual-specificity tyrosine-(Y)-phosphorylation regulated kinase 2	0	1	2.80632
SDC2	syndecan 2	3	1	2.80632
PHTF2	putative homeodomain transcription factor 2	0	1	2.79528
TSGA14		0	1	2.77344
NRK	Nik related kinase	0	1	2.77344
LHFPL2	lipoma HMGIC fusion partner-like 2	0	1	2.76264
DDX3Y	DEAD (Asp-Glu-Ala-Asp) box helicase 3, Y-linked	1	1	2.76264
CDK5R1	cyclin-dependent kinase 5, regulatory subunit 1 (p35)	1	1	2.76264
ITGAV	integrin, alpha V	10	1	2.76264
RAB14	RAB14, member RAS oncogene family	0	1	2.75194
RFFL	ring finger and FYVE-like domain containing E3 ubiquitin protein ligase	0	1	2.74131
HAS3	hyaluronan synthase 3	0	1	2.74131
SIRPA	signal-regulatory protein alpha	0	1	2.73077
UVRAG	UV radiation resistance associated	0	1	2.73077
ADAMTSL1	ADAMTS-like 1	0	1	2.7203
PITPNM2	phosphatidylinositol transfer protein, membrane-associated 2	0	1	2.7203
GOLGA3	golgin A3	0	1	2.7203
SLC38A2	solute carrier family 38, member 2	1	1	2.7203
BAZ2A	bromodomain adjacent to zinc finger domain, 2A	0	1	2.7203
NOVA1	neuro-oncological ventral antigen 1	0	1	2.70992
GIT2	G protein-coupled receptor kinase interacting ArfGAP 2	1	1	2.69962
TRAK2	trafficking protein, kinesin binding 2	0	1	2.69962
ATRX	alpha thalassemia/mental retardation syndrome X-linked	0	1	2.69962
SOCS5	suppressor of cytokine signaling 5	1	1	2.68939
SCN3A	sodium channel, voltage-gated, type III, alpha subunit	0	1	2.68939
GIGYF2	GRB10 interacting GYF protein 2	0	1	2.68939
FOXN2	forkhead box N2	0	1	2.67925
SYT1	synaptotagmin I	0	1	2.66917
ARRDC3	arrestin domain containing 3	0	1	2.66917
TTC9	tetratricopeptide repeat domain 9	0	1	2.66917
FAR1	fatty acyl CoA reductase 1	1	1	2.65918
PDS5B	PDS5, regulator of cohesion maintenance, homolog B (S. cerevisiae)	0	1	2.65918
TBL1XR1	transducin (beta)-like 1 X-linked receptor 1	1	1	2.65918
KBTBD8	kelch repeat and BTB (POZ) domain containing 8	0	1	2.64925
JMY	junction mediating and regulatory protein, p53 cofactor	0	1	2.64925
ADAM19	ADAM metallopeptidase domain 19	0	1	2.63941
SEC24A	SEC24 family member A	1	1	2.62963
SPOCK2	sparc/osteonectin, cwcv and kazal-like domains proteoglycan (testican) 2	0	1	2.61993
RGS7BP	regulator of G-protein signaling 7 binding protein	0	1	2.61029
NFIX	nuclear factor I/X (CCAAT-binding transcription factor)	0	1	2.61029
MYT1L	myelin transcription factor 1-like	0	1	2.60073
PCYT1B	phosphate cytidylyltransferase 1, choline, beta	2	1	2.59124
LIN54	lin-54 homolog (C. elegans)	0	1	2.58182
C16ORF72	chromosome 16 open reading frame 72	0	1	2.56318
PVRL1	poliovirus receptor-related 1 (herpesvirus entry mediator C)	2	1	2.56318
ITGB3	integrin, beta 3 (platelet glycoprotein IIIa, antigen CD61)	8	1	2.56318
MAP2K4	mitogen-activated protein kinase kinase 4	7	1	2.55396
KLHL31	kelch-like family member 31	0	1	2.55396
BSDC1	BSD domain containing 1	0	1	2.5448
TOB2	transducer of ERBB2, 2	0	1	2.5448
RAG1	recombination activating gene 1	1	1	2.50883
OTUD3	OTU domain containing 3	0	1	2.50883
PALLD	palladin, cytoskeletal associated protein	0	1	2.50883
DNAJC27	DnaJ (Hsp40) homolog, subfamily C, member 27	0	1	2.49123
SYNJ1	synaptojanin 1	3	1	2.48252
EVI5	ecotropic viral integration site 5	0	1	2.48252
PITPNA	phosphatidylinositol transfer protein, alpha	0	1	2.47387
AFF3	AF4/FMR2 family, member 3	0	1	2.47387
PER2	period circadian clock 2	1	1	2.45675
FBN1	fibrillin 1	0	1	2.45675
PRKCE	protein kinase C, epsilon	5	1	2.43986
KLHL18	kelch-like family member 18	0	1	2.43986
SSFA2	sperm specific antigen 2	0	1	2.43986
SOCS6	suppressor of cytokine signaling 6	0	1	2.41497
ABI2	abl-interactor 2	1	1	2.40678
KIAA1128		0	1	2.40678
KLHDC10	kelch domain containing 10	0	1	2.40678
ARL4C	ADP-ribosylation factor-like 4C	0	1	2.40678
GOLGA8B	golgin A8 family, member B	0	1	2.39865
TULP4	tubby like protein 4	0	1	2.39057
LEP	leptin	4	1	2.38255
PHF17		0	1	2.37458
NR3C2	nuclear receptor subfamily 3, group C, member 2	1	1	2.36667
ANKRD28	ankyrin repeat domain 28	0	1	2.36667
QSER1	glutamine and serine rich 1	0	1	2.36667
PLEKHA6	pleckstrin homology domain containing, family A member 6	0	1	2.36667
PCDH11Y	protocadherin 11 Y-linked	0	1	2.3588
ACOX1	acyl-CoA oxidase 1, palmitoyl	6	1	2.3588
ERC2	ELKS/RAB6-interacting/CAST family member 2	0	1	2.35099
EDEM1	ER degradation enhancer, mannosidase alpha-like 1	1	1	2.33553
C21ORF91	chromosome 21 open reading frame 91	0	1	2.29774
GRM1	glutamate receptor, metabotropic 1	6	1	2.29032
KIAA1632		0	1	2.28296
KIAA1024	KIAA1024	0	1	2.28296
MSRB3	methionine sulfoxide reductase B3	0	1	2.28296
APPL1	adaptor protein, phosphotyrosine interaction, PH domain and leucine zipper containing 1	2	1	2.27564
UBE2W	ubiquitin-conjugating enzyme E2W (putative)	1	1	2.27564
PIK3R3	phosphoinositide-3-kinase, regulatory subunit 3 (gamma)	39	1	2.26837
PCDH11X	protocadherin 11 X-linked	0	1	2.26837
IKZF4	IKAROS family zinc finger 4 (Eos)	0	1	2.26114
ZFHX3	zinc finger homeobox 3	0	1	2.25397
SLC4A4	solute carrier family 4 (sodium bicarbonate cotransporter), member 4	2	1	2.24684
PTPRK	protein tyrosine phosphatase, receptor type, K	0	1	2.24684
MYLK	myosin light chain kinase	5	1	2.23975
CEP350	centrosomal protein 350kDa	0	1	2.23975
SMG1	SMG1 phosphatidylinositol 3-kinase-related kinase	0	1	2.23975
ICK	intestinal cell (MAK-like) kinase	0	1	2.2257
SNX13	sorting nexin 13	0	1	2.2257
KIF3B	kinesin family member 3B	0	1	2.2257
BCL2L11	BCL2-like 11 (apoptosis facilitator)	0	1	2.21184
PAX3	paired box 3	0	1	2.21184
DDX3X	DEAD (Asp-Glu-Ala-Asp) box helicase 3, X-linked	1	1	2.21184
BSN	bassoon presynaptic cytomatrix protein	0	1	2.21184
MTMR9	myotubularin related protein 9	0	1	2.20497
LUZP1	leucine zipper protein 1	0	1	2.20497
RSBN1	round spermatid basic protein 1	0	1	2.19814
STEAP2	STEAP family member 2, metalloreductase	0	1	2.19814
XRN1	5'-3' exoribonuclease 1	1	1	2.18462
MIER3	mesoderm induction early response 1, family member 3	0	1	2.17791
CAMTA1	calmodulin binding transcription activator 1	0	1	2.17791
CPEB4	cytoplasmic polyadenylation element binding protein 4	0	1	2.17126
CPEB3	cytoplasmic polyadenylation element binding protein 3	0	1	2.16463
CPEB2	cytoplasmic polyadenylation element binding protein 2	0	1	2.15806
TRIO	trio Rho guanine nucleotide exchange factor	0	1	2.15151
PIP5K3		4	1	2.14502
TNPO1	transportin 1	0	1	2.14502
NF2	neurofibromin 2 (merlin)	0	1	2.13855
MXD1	MAX dimerization protein 1	0	1	2.13213
RTKN2	rhotekin 2	0	1	2.13213
NPTX1	neuronal pentraxin I	0	1	2.10682
ARID5B	AT rich interactive domain 5B (MRF1-like)	0	1	2.10682
TRAM2	translocation associated membrane protein 2	0	1	2.09439
BCL11A	B-cell CLL/lymphoma 11A (zinc finger protein)	0	1	2.06997
PAPD5	PAP associated domain containing 5	0	1	2.06997
EXOC5	exocyst complex component 5	0	1	2.06997
ZEB2	zinc finger E-box binding homeobox 2	0	1	2.06395
CREB3L2	cAMP responsive element binding protein 3-like 2	4	1	2.05797
RNF38	ring finger protein 38	0	1	2.05202
SGK269		0	1	2.04611
PHLPPL		0	1	2.04611
E2F3	E2F transcription factor 3	10	1	2.04023
COL19A1	collagen, type XIX, alpha 1	0	1	2.03439
TP63	tumor protein p63	0	1	2.02857
NR4A3	nuclear receptor subfamily 4, group A, member 3	0	1	2.02279
CCDC6	coiled-coil domain containing 6	2	1	2.02279
PAFAH1B1	platelet-activating factor acetylhydrolase 1b, regulatory subunit 1 (45kDa)	2	1	2.01704
FOSL2	FOS-like antigen 2	0	1	2.01133
PCGF3	polycomb group ring finger 3	0	1	2.01133
OTUD4	OTU domain containing 4	0	1	2.00565
LIN28B	lin-28 homolog B (C. elegans)	0	1	2
FREM2	FRAS1 related extracellular matrix protein 2	0	1	1.99438
RAB8B	RAB8B, member RAS oncogene family	0	1	1.99438
WDFY3	WD repeat and FYVE domain containing 3	0	1	1.9888
TSC1	tuberous sclerosis 1	2	1	1.98324
UBASH3B	ubiquitin associated and SH3 domain containing B	0	1	1.98324
DBT	dihydrolipoamide branched chain transacylase E2	2	1	1.98324
FOXP2	forkhead box P2	0	1	1.97772
TMEM194A	transmembrane protein 194A	0	1	1.96676
FNDC3B	fibronectin type III domain containing 3B	0	1	1.96676
GATAD2B	GATA zinc finger domain containing 2B	0	1	1.96133
PTPRD	protein tyrosine phosphatase, receptor type, D	0	1	1.95055
DIAPH2	diaphanous-related formin 2	1	1	1.93989
MEF2D	myocyte enhancer factor 2D	0	1	1.93989
AFF1	AF4/FMR2 family, member 1	0	1	1.92412
ZAK	sterile alpha motif and leucine zipper containing kinase AZK	2	1	1.91375
KIF1B	kinesin family member 1B	0	1	1.9086
SERTAD2	SERTA domain containing 2	0	1	1.87831
MYO5A	myosin VA (heavy chain 12, myoxin)	0	1	1.87335
DLG2	discs, large homolog 2 (Drosophila)	0	1	1.86352
FAM46A	family with sequence similarity 46, member A	0	1	1.86352
SLC7A11	solute carrier family 7 (anionic amino acid transporter light chain, xc- system), member 11	0	1	1.84416
BCL11B	B-cell CLL/lymphoma 11B (zinc finger protein)	0	1	1.83938
AP1G1	adaptor-related protein complex 1, gamma 1 subunit	1	1	1.82519
FRS2	fibroblast growth factor receptor substrate 2	1	1	1.81586
CD59	CD59 molecule, complement regulatory protein	2	1	1.79747
MTF1	metal-regulatory transcription factor 1	0	1	1.78841
HIPK1	homeodomain interacting protein kinase 1	0	1	1.77945
BCAT1	branched chain amino-acid transaminase 1, cytosolic	4	1	1.75309
AFF4	AF4/FMR2 family, member 4	0	1	1.73594
BMPR2	bone morphogenetic protein receptor, type II (serine/threonine kinase)	2	1	1.71084
SH3PXD2A	SH3 and PX domains 2A	0	1	1.70673
SP1	Sp1 transcription factor	2	1	1.70264
KCNA1	potassium voltage-gated channel, shaker-related subfamily, member 1 (episodic ataxia with myokymia)	0	1	1.69451
IKZF2	IKAROS family zinc finger 2 (Helios)	0	1	1.67453
DLGAP2	discs, large (Drosophila) homolog-associated protein 2	0	1	1.65501
FZD4	frizzled family receptor 4	4	1	1.62844
TEAD1	TEA domain family member 1 (SV40 transcriptional enhancer factor)	0	1	1.5955
SOX11	SRY (sex determining region Y)-box 11	0	1	1.59193
CUGBP2		0	1	1.58482
NFIB	nuclear factor I/B	0	1	1.5708
PSD3	pleckstrin and Sec7 domain containing 3	1	1	1.55361
CLCN5	chloride channel, voltage-sensitive 5	0	1	1.55361
ATXN1	ataxin 1	0	1	1.53348
CDK6	cyclin-dependent kinase 6	9	1	1.41153
NFAT5	nuclear factor of activated T-cells 5, tonicity-responsive	6	1	1.38672
NTRK2	neurotrophic tyrosine kinase, receptor, type 2	2	1	1.3271

## Sheet: hsa-mir-492
TARGET_GENE	GENE_DESCRIPTION	KEGG	OBSERVED_MIRNA	OE
STIP1	stress-induced-phosphoprotein 1	1	1	17.75
HBXIP		0	1	12.0339
PPFIBP2	PTPRF interacting protein, binding protein 2 (liprin beta 2)	0	1	10.1429
HTRA2	HtrA serine peptidase 2	1	1	9.59463
KLC4	kinesin light chain 4	0	1	9.46665
EFNA5	ephrin-A5	1	1	9.22075
ORAI1	ORAI calcium release-activated calcium modulator 1	0	1	8.45237
RAB24	RAB24, member RAS oncogene family	0	1	7.71742
ZCCHC17	zinc finger, CCHC domain containing 17	0	1	7.71742
C19ORF6		0	1	7.6344
VPS37D	vacuolar protein sorting 37 homolog D (S. cerevisiae)	1	1	7.55321
BCL2L14	BCL2-like 14 (apoptosis facilitator)	0	1	7.1717
DBN1	drebrin 1	0	1	7.1717
MRPL10	mitochondrial ribosomal protein L10	0	1	7.1
C2ORF24		0	1	6.82692
C11ORF49	chromosome 11 open reading frame 49	0	1	6.76192
OTX1	orthodenticle homeobox 1	0	1	6.3964
SFRS10		1	1	6.28318
C2CD2L	C2CD2-like	0	1	6.22809
HCN4	hyperpolarization activated cyclic nucleotide-gated potassium channel 4	0	1	6.01696
IL1RN	interleukin 1 receptor antagonist	0	1	5.96637
CTBP2	C-terminal binding protein 2	4	1	5.96637
HOXB4	homeobox B4	0	1	5.7258
MYOM3	myomesin 3	0	1	5.63491
GARNL1		0	1	5.63491
ADAMTS1	ADAM metallopeptidase with thrombospondin type 1 motif, 1	0	1	5.46153
C16ORF58	chromosome 16 open reading frame 58	0	1	5.46153
NCDN	neurochondrin	0	1	5.3788
MXRA7	matrix-remodelling associated 7	0	1	5.29852
ARHGEF4	Rho guanine nucleotide exchange factor (GEF) 4	1	1	5.25925
BSPRY	B-box and SPRY domain containing	0	1	5.03545
MYH9	myosin, heavy chain 9, non-muscle	3	1	4.93055
BCL9	B-cell CLL/lymphoma 9	0	1	4.82994
ROBO2	roundabout, axon guidance receptor, homolog 2 (Drosophila)	1	1	4.82994
GLYAT	glycine-N-acyltransferase	0	1	4.79729
COL24A1	collagen, type XXIV, alpha 1	0	1	4.7651
ZNF2	zinc finger protein 2	0	1	4.6104
ZNFX1	zinc finger, NFX1-type containing 1	0	1	4.55129
BUB3	BUB3 mitotic checkpoint protein	1	1	4.40993
SERF2	small EDRK-rich factor 2	0	1	4.40993
NAGA	N-acetylgalactosaminidase, alpha-	2	1	4.32927
ZNF276	zinc finger protein 276	0	1	4.2515
PTPRF	protein tyrosine phosphatase, receptor type, F	3	1	4.0341
C3ORF18	chromosome 3 open reading frame 18	0	1	3.87979
SMARCAD1	SWI/SNF-related, matrix-associated actin-dependent regulator of chromatin, subfamily a, containing DEAD/H box 1	0	1	3.85869
CALCOCO1	calcium binding and coiled-coil domain 1	0	1	3.85869
IGSF11	immunoglobulin superfamily, member 11	0	1	3.7968
CELSR2	cadherin, EGF LAG seven-pass G-type receptor 2	0	1	3.69791
KCTD15	potassium channel tetramerization domain containing 15	0	1	3.69791
RNF19A	ring finger protein 19A, RBR E3 ubiquitin protein ligase	0	1	3.69791
AKIRIN1	akirin 1	0	1	3.6598
MAT2A	methionine adenosyltransferase II, alpha	3	1	3.56784
UBR3	ubiquitin protein ligase E3 component n-recognin 3 (putative)	0	1	3.48039
DGKI	diacylglycerol kinase, iota	4	1	3.4466
ARID3B	AT rich interactive domain 3B (BRIGHT-like)	0	1	3.4466
LDLRAD2	low density lipoprotein receptor class A domain containing 2	0	1	3.42996
CIAO1	cytosolic iron-sulfur protein assembly 1	0	1	3.36493
ELAVL1	ELAV like RNA binding protein 1	0	1	3.22727
BTG2	BTG family, member 2	0	1	2.95833
NCOA1	nuclear receptor coactivator 1	0	1	2.93388
DHDDS	dehydrodolichyl diphosphate synthase	1	1	2.92181
SYS1	SYS1 Golgi-localized integral membrane protein homolog (S. cerevisiae)	0	1	2.85141
LRRC14	leucine rich repeat containing 14	0	1	2.82869
RREB1	ras responsive element binding protein 1	0	1	2.82869
G3BP2	GTPase activating protein (SH3 domain) binding protein 2	0	1	2.80632
THRA	thyroid hormone receptor, alpha	1	1	2.79528
SMARCC1	SWI/SNF related, matrix associated, actin dependent regulator of chromatin, subfamily c, member 1	0	1	2.78431
ST6GAL1	ST6 beta-galactosamide alpha-2,6-sialyltranferase 1	2	1	2.64925
FAM83G	family with sequence similarity 83, member G	0	1	2.58182
GAB2	GRB2-associated binding protein 2	3	1	2.58182
FAM155B	family with sequence similarity 155, member B	0	1	2.57247
ZNF449	zinc finger protein 449	0	1	2.56318
MYB	v-myb avian myeloblastosis viral oncogene homolog	0	1	2.53572
MARCH5	membrane-associated ring finger (C3HC4) 5	0	1	2.5
OCRL	oculocerebrorenal syndrome of Lowe	3	1	2.45675
TFAP2B	transcription factor AP-2 beta (activating enhancer binding protein 2 beta)	0	1	2.37458
SEMA4G	sema domain, immunoglobulin domain (Ig), transmembrane domain (TM) and short cytoplasmic domain, (semaphorin) 4G	1	1	2.33553
ATAD2B	ATPase family, AAA domain containing 2B	0	1	2.32026
UBE2W	ubiquitin-conjugating enzyme E2W (putative)	1	1	2.27564
BSN	bassoon presynaptic cytomatrix protein	0	1	2.21184
NOTCH2	notch 2	2	1	2.19814
CPEB3	cytoplasmic polyadenylation element binding protein 3	0	1	2.16463
SCN3B	sodium channel, voltage-gated, type III, beta subunit	0	1	2.12575
NPTX1	neuronal pentraxin I	0	1	2.10682
NUFIP2	nuclear fragile X mental retardation protein interacting protein 2	0	1	2.10682
C6ORF89	chromosome 6 open reading frame 89	0	1	2.06997
STC1	stanniocalcin 1	0	1	2.06395
JARID1A		0	1	2.05202
C18ORF25	chromosome 18 open reading frame 25	0	1	2.04611
LASS6		0	1	2.01133
TSC1	tuberous sclerosis 1	2	1	1.98324
CNOT6	CCR4-NOT transcription complex, subunit 6	1	1	1.97222
SLC7A6	solute carrier family 7 (amino acid transporter light chain, y+L system), member 6	0	1	1.92935
RNF165	ring finger protein 165	0	1	1.90349
PRKCA	protein kinase C, alpha	28	1	1.87335
TET2	tet methylcytosine dioxygenase 2	0	1	1.85378
DYRK1A	dual-specificity tyrosine-(Y)-phosphorylation regulated kinase 1A	0	1	1.82051
SLC44A1	solute carrier family 44 (choline transporter), member 1	0	1	1.81122
IGF1R	insulin-like growth factor 1 receptor	10	1	1.76617
ABHD2	abhydrolase domain containing 2	0	1	1.73171
SH3PXD2A	SH3 and PX domains 2A	0	1	1.70673
PURB	purine-rich element binding protein B	0	1	1.69857
SV2B	synaptic vesicle glycoprotein 2B	1	1	1.66667
CSNK1G1	casein kinase 1, gamma 1	1	1	1.60634
AFF2	AF4/FMR2 family, member 2	0	1	1.42285
NFAT5	nuclear factor of activated T-cells 5, tonicity-responsive	6	1	1.38672
KLF12	Kruppel-like factor 12	0	1	1.36802
