# Supplementary material for: New Statistical Methods for Constructing Robust Differential Correlation Networks to characterize the interactions among microRNAs
Source: Sci Rep. 2019 Mar 5;9:3499. doi: 10.1038/s41598-019-40167-8 (PMC6401044; doi:10.1038/s41598-019-40167-8)
Supplement: Supplementary file 4 — Table S3 [file 41598_2019_40167_MOESM4_ESM.xlsx]

## Sheet: mir-143
CATEGORY	TERM	TERM_ID	URL	TOTAL_GENES_OF_THE_TERM	TARGETS_IN_THE_TERM	PROPORTION_OF_TARGETS_IN_GENES	PROPORTION_OF_TARGETS_IN_TARGETS	MIRS_IN_THE_TERM	RAW_P_VALUE	EMPIRICAL_P_VALUE
KEGG	LEISHMANIASIS	5140	http://www.kegg.jp/kegg-bin/show_pathway?hsa05140+hsa:2002+hsa:5594+hsa:5743+hsa:6300+hsa:6885	72	5	6.944	1.52	1	0.00374	0.00868
KEGG	PRION_DISEASES	5020	http://www.kegg.jp/kegg-bin/show_pathway?hsa05020+hsa:1958+hsa:2002+hsa:4684+hsa:5594	36	4	11.111	1.216	1	0.00179	0.0145
KEGG	GNRH_SIGNALING_PATHWAY	4912	http://www.kegg.jp/kegg-bin/show_pathway?hsa04912+hsa:2002+hsa:3708+hsa:3845+hsa:5594+hsa:5598+hsa:6300+hsa:775+hsa:801+hsa:817	101	9	8.911	2.736	1	1.81e-05	0.0149
KEGG	ECM-RECEPTOR_INTERACTION	4512	http://www.kegg.jp/kegg-bin/show_pathway?hsa04512+hsa:1277+hsa:1290+hsa:1301+hsa:3161+hsa:3655+hsa:50509+hsa:960	84	7	8.333	2.128	1	0.000227	0.0223
KEGG	ALZHEIMER'S_DISEASE	5010	http://www.kegg.jp/kegg-bin/show_pathway?hsa05010+hsa:102+hsa:775+hsa:801+hsa:9451+hsa:3708+hsa:5594	168	6	3.571	1.824	1	0.0275	0.0269

## Sheet: mir-363
CATEGORY	TERM	TERM_ID	URL	TOTAL_GENES_OF_THE_TERM	TARGETS_IN_THE_TERM	PROPORTION_OF_TARGETS_IN_GENES	PROPORTION_OF_TARGETS_IN_TARGETS	MIRS_IN_THE_TERM	RAW_P_VALUE	EMPIRICAL_P_VALUE
KEGG	DILATED_CARDIOMYOPATHY	5414	http://www.kegg.jp/kegg-bin/show_pathway?hsa05414+hsa:109+hsa:153+hsa:3655+hsa:3678+hsa:3685+hsa:3690+hsa:488+hsa:70+hsa:775	90	9	10	1.708	1	0.000247096	0.0185185
KEGG	CALCIUM_SIGNALING_PATHWAY	4020	http://www.kegg.jp/kegg-bin/show_pathway?hsa04020+hsa:109+hsa:11261+hsa:1129+hsa:1133+hsa:153+hsa:1910+hsa:2911+hsa:3708+hsa:4638+hsa:488+hsa:7417+hsa:775+hsa:815+hsa:8911	177	14	7.91	2.657	1	7.24517e-05	0.0187225
KEGG	ECM-RECEPTOR_INTERACTION	4512	http://www.kegg.jp/kegg-bin/show_pathway?hsa04512+hsa:1278+hsa:1289+hsa:1301+hsa:3655+hsa:3678+hsa:3685+hsa:3690+hsa:6383	84	8	9.524	1.518	1	0.000726205	0.0353403
KEGG	LONG-TERM_POTENTIATION	4720	http://www.kegg.jp/kegg-bin/show_pathway?hsa04720+hsa:11261+hsa:2033+hsa:2890+hsa:2911+hsa:3708+hsa:4659+hsa:5908+hsa:775+hsa:815	70	9	12.857	1.708	1	3.67e-05	0.0353659
KEGG	REGULATION_OF_ACTIN_CYTOSKELETON	4810	http://www.kegg.jp/kegg-bin/show_pathway?hsa04810+hsa:10152+hsa:10788+hsa:1129+hsa:1133+hsa:200576+hsa:23396+hsa:3655+hsa:3678+hsa:3685+hsa:3690+hsa:4627+hsa:4638+hsa:4659+hsa:6548+hsa:8503+hsa:8976+hsa:9087	213	17	7.981	3.226	1	1.19161e-05	0.040625

## Sheet: mir-145
CATEGORY	TERM	TERM_ID	URL	TOTAL_GENES_OF_THE_TERM	TARGETS_IN_THE_TERM	PROPORTION_OF_TARGETS_IN_GENES	PROPORTION_OF_TARGETS_IN_TARGETS	MIRS_IN_THE_TERM	RAW_P_VALUE	EMPIRICAL_P_VALUE
KEGG	AXON_GUIDANCE	4360	http://www.kegg.jp/kegg-bin/show_pathway?hsa04360+hsa:10371+hsa:1073+hsa:11261+hsa:1808+hsa:1942+hsa:1944+hsa:1949+hsa:2049+hsa:23380+hsa:5058+hsa:5530+hsa:5594+hsa:57144+hsa:57522+hsa:57556+hsa:5921+hsa:59277+hsa:84448	129	18	13.953	3.766	1	3.52685e-10	0.00523013
KEGG	BACTERIAL_INVASION_OF_EPITHELIAL_CELLS	5100	http://www.kegg.jp/kegg-bin/show_pathway?hsa05100+hsa:10092+hsa:1398+hsa:1399+hsa:2335+hsa:26052+hsa:60+hsa:71+hsa:858+hsa:9844	70	9	12.857	1.883	1	1.74015e-05	0.0113065
KEGG	FC_GAMMA_R-MEDIATED_PHAGOCYTOSIS	4666	http://www.kegg.jp/kegg-bin/show_pathway?hsa04666+hsa:10092+hsa:1073+hsa:1398+hsa:1399+hsa:26052+hsa:5058+hsa:5594+hsa:6198+hsa:8853	94	9	9.574	1.883	1	0.0001694	0.0148064
KEGG	TGF-BETA_SIGNALING_PATHWAY	4350	http://www.kegg.jp/kegg-bin/show_pathway?hsa04350+hsa:3625+hsa:4088+hsa:4089+hsa:4609+hsa:5594+hsa:6198+hsa:6500+hsa:7048+hsa:92+hsa:9372	84	10	11.905	2.092	1	1.19311e-05	0.0270588
KEGG	ADHERENS_JUNCTION	4520	http://www.kegg.jp/kegg-bin/show_pathway?hsa04520+hsa:1500+hsa:4088+hsa:4089+hsa:5594+hsa:60+hsa:7048+hsa:7082+hsa:71+hsa:7525	73	9	12.329	1.883	1	2.43463e-05	0.0272512
KEGG	SHIGELLOSIS	5131	http://www.kegg.jp/kegg-bin/show_pathway?hsa05131+hsa:10092+hsa:1398+hsa:1399+hsa:5594+hsa:60+hsa:71+hsa:9844	61	7	11.475	1.464	1	0.000295511	0.0349741

## Sheet: mir-492
CATEGORY	TERM	TERM_ID	URL	TOTAL_GENES_OF_THE_TERM	TARGETS_IN_THE_TERM	PROPORTION_OF_TARGETS_IN_GENES	PROPORTION_OF_TARGETS_IN_TARGETS	MIRS_IN_THE_TERM	RAW_P_VALUE	EMPIRICAL_P_VALUE
none	none	none	none	none	none	none	none	none	none	none
