# Supplementary material for: New Statistical Methods for Constructing Robust Differential Correlation Networks to characterize the interactions among microRNAs
Source: Sci Rep. 2019 Mar 5;9:3499. doi: 10.1038/s41598-019-40167-8 (PMC6401044; doi:10.1038/s41598-019-40167-8)
Supplement: Supplementary file 5 — Table S4 [file 41598_2019_40167_MOESM5_ESM.xlsx]

## Sheet: normality
ID	cancer_p_val	cancer_adjusted_p_val	normal_p_val	normal_adjusted_p_val
hsa-miR-30a	0.469176	0.494161	7.93293e-11	5.22986e-10
hsa-miR-106a	6.59004e-06	2.55006e-05	1.1731e-05	3.04036e-05
hsa-miR-10a	0.14878	0.193306	4.42848e-07	1.60871e-06
hsa-miR-141	1.14309e-08	1.01735e-07	8.32255e-05	0.000166451
hsa-miR-191	0.000121913	0.000350009	0.000954041	0.00150283
hsa-miR-99a	0.000198861	0.000536322	4.5679e-14	5.42057e-13
hsa-miR-148a	0.000475215	0.0011526	3.44212e-11	2.35653e-10
hsa-miR-34a	4.54982e-05	0.000139632	1.57314e-10	9.65579e-10
hsa-miR-199b-5p	0.0045682	0.00838288	9.09002e-07	3.17259e-06
hsa-miR-214	0.128099	0.17138	1.81782e-09	9.24492e-09
hsa-miR-23b	1.07805e-14	4.79733e-13	8.31113e-18	2.1134e-16
hsa-miR-101	0.601854	0.61569	0.000135612	0.000262379
hsa-miR-30d	0.279175	0.329093	8.69173e-12	7.73564e-11
hsa-miR-181b	0.126997	0.171254	0.342265	0.369231
hsa-miR-30b	0.00127171	0.00269482	1.04456e-07	3.95598e-07
hsa-miR-125a-5p	0.220994	0.267598	4.90226e-08	1.98319e-07
hsa-miR-103	4.03925e-08	2.87595e-07	1.04349e-09	5.46299e-09
hsa-miR-199a-5p	2.74666e-09	2.71614e-08	1.64233e-11	1.21806e-10
hsa-miR-210	0.357037	0.394737	0.000582463	0.000994951
hsa-miR-218	0.307557	0.348695	0.105207	0.120818
hsa-miR-152	0.00206107	0.00394485	1.17663e-05	3.04036e-05
hsa-miR-126	8.82623e-07	3.92767e-06	1.08454e-16	1.75499e-15
hsa-miR-484	0.154951	0.199864	4.60096e-06	1.41202e-05
hsa-miR-663	0.120098	0.164442	0.0146502	0.0188966
hsa-miR-492	0.43113	0.465097	0.000138084	0.000264289
hsa-miR-497	0.287582	0.33404	7.33902e-09	3.43775e-08
hsa-miR-518b	0.021147	0.0345336	0.000447854	0.000781548
hsa-miR-505	0.305347	0.348409	5.08096e-05	0.000108965
hsa-miR-409-3p	0.000274264	0.000707521	0.00111663	0.00171345
hsa-miR-490-3p	0.0397241	0.060435	0.800281	0.814
hsa-miR-432	0.282964	0.331366	0.315972	0.342945
hsa-miR-518a-5p	0.461091	0.490951	0.89228	0.897321
hsa-miR-410	0.00045282	0.00113524	0.00107363	0.00166179
hsa-miR-498	1.73919e-05	6.0701e-05	6.79467e-05	0.000139017
hsa-miR-485-5p	3.87309e-05	0.000120949	0.00178105	0.00259858
hsa-miR-503	0.00046826	0.0011526	2.14814e-08	9.16183e-08
hsa-miR-324-3p	0.00148656	0.00304146	0.00143985	0.00213577
hsa-miR-98	0.126781	0.171254	0.00221036	0.00319873
hsa-miR-107	1.80439e-09	2.00739e-08	1.51816e-11	1.17493e-10
hsa-miR-10b	0.0451734	0.068143	0.902529	0.902529
hsa-miR-187	0.0216372	0.0347923	3.08655e-05	6.8382e-05
hsa-miR-221	1.70882e-06	7.07372e-06	2.64492e-11	1.88318e-10
hsa-miR-15b	0.0795144	0.111863	0.00616025	0.00837042
hsa-miR-130a	0.000101332	0.000300618	1.06689e-11	9.04318e-11
hsa-miR-142-5p	0.0320645	0.0500655	0.103885	0.120818
hsa-miR-32	0.0171753	0.028572	0.0298175	0.0371155
hsa-miR-100	0.00015548	0.000439294	1.57725e-12	1.47764e-11
hsa-miR-196a	3.21527e-07	1.58977e-06	9.59937e-06	2.62875e-05
hsa-miR-30c	0.000243734	0.00063801	6.705e-10	3.73232e-09
hsa-miR-181a	0.000187101	0.000520375	2.30511e-05	5.39882e-05
hsa-miR-203	0.00019827	0.000536322	0.144372	0.164733
hsa-miR-223	0.0350498	0.0537833	1.57859e-07	5.85396e-07
hsa-miR-27b	1.09808e-15	6.5153e-14	1.9141e-17	4.25888e-16
hsa-miR-133a	0.00609606	0.010851	6.1916e-05	0.000129659
hsa-miR-143	1.06398e-11	1.89388e-10	1.06607e-20	6.32537e-19
hsa-miR-92a	0.0505282	0.0755801	0.00509636	0.00697809
hsa-miR-29b	0.000107714	0.000314314	5.53805e-10	3.28591e-09
hsa-miR-198	4.18594e-07	1.91051e-06	8.22772e-06	2.28833e-05
hsa-miR-139-5p	2.19791e-07	1.15067e-06	0.000856423	0.00138585
hsa-miR-181c	5.97826e-06	2.36474e-05	0.640061	0.65856
hsa-miR-205	2.17503e-09	2.27739e-08	0.000135091	0.000262379
hsa-miR-217	9.1178e-07	3.95846e-06	2.04572e-05	4.92078e-05
hsa-miR-200b	1.6927e-10	2.52283e-09	8.07591e-06	2.28833e-05
hsa-miR-137	1.11959e-05	4.06707e-05	3.41397e-08	1.41323e-07
hsa-miR-145	7.50343e-08	4.60555e-07	3.83973e-20	1.70868e-18
hsa-miR-95	1.33837e-07	7.68481e-07	0.0199596	0.0251972
hsa-miR-105	7.74299e-06	2.93245e-05	9.41406e-09	4.29667e-08
hsa-miR-199a-3p	2.53115e-08	2.14545e-07	2.16126e-14	2.95926e-13
hsa-miR-7	0.00190652	0.0036887	0.104803	0.120818
hsa-miR-219-5p	0.000220187	0.000584974	2.89022e-06	9.3538e-06
hsa-miR-125b	2.928e-09	2.74307e-08	8.81888e-17	1.74418e-15
hsa-miR-153	0.290878	0.33404	0.0157889	0.0202188
hsa-miR-127-3p	2.68599e-05	8.69284e-05	0.000771225	0.00127109
hsa-miR-557	0.00823408	0.0140929	0.0047699	0.00658173
hsa-miR-93	0.0127066	0.0213374	0.0982079	0.115007
hsa-miR-423-5p	0.000717751	0.00168105	0.0496637	0.0605489
hsa-miR-768-3p	1.70079e-10	2.52283e-09	6.70979e-10	3.73232e-09
hsa-miR-181d	0.545792	0.561567	0.00968765	0.0127733
hsa-miR-491-5p	0.182129	0.226706	0.867891	0.877754
hsa-miR-146b-5p	0.0258004	0.0408592	6.3647e-07	2.26583e-06
hsa-miR-520e	1.96181e-07	1.05819e-06	2.75687e-05	6.29132e-05
hsa-miR-502-5p	3.08555e-08	2.49649e-07	1.88708e-09	9.33057e-09
hsa-miR-509-3p	0.00438232	0.00812555	0.00140253	0.00209791
hsa-miR-565	0.349823	0.394105	3.79771e-06	1.18595e-05
hsa-miR-31	4.67378e-08	3.19974e-07	0.0542541	0.0652515
hsa-miR-923	0.0645159	0.0941297	0.302015	0.329808
hsa-miR-19a	0.108722	0.15002	0.000471788	0.000815323
hsa-miR-25	0.489146	0.512165	1.56896e-05	3.93346e-05
hsa-miR-20a	0.000994669	0.00213315	7.3024e-06	2.13966e-05
hsa-miR-26b	9.5195e-07	4.03445e-06	8.41246e-10	4.53763e-09
hsa-miR-22	3.4948e-10	4.78519e-09	1.42443e-12	1.40861e-11
hsa-miR-28-5p	0.00032929	0.000837338	1.04599e-06	3.58049e-06
hsa-miR-425	0.542705	0.561567	0.602481	0.623498
hsa-miR-193b	0.179259	0.226299	0.452477	0.476574
hsa-miR-532-3p	0.235798	0.283595	0.000866738	0.0013899
hsa-miR-134	3.3275e-07	1.6008e-06	7.60274e-05	0.000153783
hsa-miR-185	0.00129606	0.0027141	0.000202114	0.000374752
hsa-miR-320	0.000736687	0.00168116	2.16178e-08	9.16183e-08
hsa-miR-296-5p	0.000629422	0.00149383	5.85362e-06	1.76601e-05
hsa-miR-376a	3.17724e-07	1.58977e-06	5.71609e-05	0.000121127
hsa-miR-326	1.78374e-05	6.10588e-05	0.000626969	0.00105283
hsa-miR-339-5p	0.0798126	0.111863	0.000200571	0.000374752
hsa-miR-422a	0.137295	0.179695	0.020294	0.025439
hsa-miR-146a	0.499391	0.519834	0.000902523	0.00143437
hsa-miR-188-5p	0.00278178	0.00526762	9.72879e-05	0.000192414
hsa-miR-155	0.220689	0.267598	0.158778	0.180016
hsa-miR-30e	0.250848	0.299671	0.00154865	0.00227818
hsa-miR-135b	4.04312e-07	1.89388e-06	2.11404e-06	6.96851e-06
hsa-miR-424	2.62493e-05	8.65255e-05	0.000420763	0.000741542
hsa-miR-150	0.172443	0.219249	6.2668e-05	0.000129708
hsa-miR-193a-3p	0.00178116	0.00352275	0.00125756	0.00191322
hsa-miR-106b	0.00718072	0.0124094	0.042488	0.0525199
hsa-miR-299-5p	0.000895053	0.00194292	0.0197358	0.0250926
hsa-miR-361-5p	0.391456	0.430118	0.00713668	0.00955135
hsa-miR-302d	3.20227e-05	0.000101786	1.02455e-05	2.76319e-05
hsa-miR-331-3p	0.170758	0.218669	0.00234336	0.00336386
hsa-miR-345	0.00158292	0.00320182	3.11176e-05	6.8382e-05
hsa-miR-18b	0.0633208	0.0931497	0.227776	0.2534
hsa-miR-195	0.000875368	0.00192365	9.66004e-14	1.07468e-12
hsa-miR-363	5.45873e-08	3.59872e-07	0.586631	0.610645
hsa-miR-451	1.25843e-07	7.46666e-07	5.58051e-16	8.27776e-15
hsa-miR-602	0.356917	0.394737	0.378441	0.403368
hsa-miR-151-5p	0.0654668	0.0947406	8.12041e-06	2.28833e-05
hsa-miR-222	7.11849e-08	4.52532e-07	1.25598e-11	1.0162e-10
hsa-miR-28-3p	0.630334	0.637497	0.000256702	0.000461546
hsa-miR-574-5p	0.715392	0.719434	0.23707	0.262102
hsa-miR-665	0.210262	0.258115	0.241589	0.265449
hsa-miR-675	0.00644667	0.0113615	0.00272717	0.00385266
hsa-miR-744	1.52834e-05	5.44089e-05	1.63467e-08	7.27428e-08
hsa-miR-18a	0.623014	0.633694	0.44825	0.474932
hsa-miR-24	3.60742e-19	6.42121e-17	1.77571e-21	3.16077e-19
hsa-miR-19b	5.30348e-12	1.3486e-10	9.79138e-13	1.02522e-11
hsa-miR-26a	2.70615e-14	8.02825e-13	3.03439e-19	1.08024e-17
hsa-miR-374b	0.0335834	0.0519812	0.0024466	0.00348396
hsa-miR-15a	1.74437e-09	2.00739e-08	3.83299e-14	4.87337e-13
hsa-miR-21	9.50319e-12	1.87952e-10	1.45978e-10	9.28004e-10
hsa-miR-27a	3.1057e-17	2.76407e-15	1.77663e-18	5.27067e-17
hsa-miR-17	0.000810431	0.00182603	0.0463546	0.0569043
hsa-miR-23a	2.59746e-14	8.02825e-13	5.46622e-21	4.86494e-19
hsa-miR-29a	6.97081e-10	8.86288e-09	1.01708e-16	1.75499e-15
hsa-miR-140-3p	0.415609	0.451087	2.0821e-05	4.94152e-05
hsa-miR-560	0.0216963	0.0347923	0.0519482	0.0629033
hsa-miR-612	0.0781285	0.111255	0.0690384	0.0824754
hsa-miR-361-3p	0.000479172	0.0011526	2.03697e-05	4.92078e-05
hsa-miR-378	0.201581	0.249176	0.521163	0.545689
hsa-miR-801	7.72841e-05	0.000233162	2.95173e-05	6.65074e-05
hsa-miR-874	7.92283e-06	2.93805e-05	1.17857e-05	3.04036e-05
hsa-miR-186	0.129959	0.17138	0.00683705	0.00921965
hsa-miR-200c	6.43854e-12	1.43258e-10	0.350723	0.376076
hsa-miR-130b	0.0945989	0.131552	0.0115424	0.0149967
hsa-miR-370	0.00522053	0.0093864	0.080938	0.0960464
hsa-miR-377	1.76621e-07	9.82453e-07	3.14191e-06	9.98679e-06
hsa-miR-151-3p	0.290425	0.33404	0.00022389	0.00041085
hsa-miR-335	0.410158	0.447903	8.55433e-08	3.35349e-07
hsa-miR-423-3p	0.181094	0.226706	0.0110618	0.0144779
hsa-miR-190	0.0259387	0.0408592	2.66197e-05	6.15365e-05
hsa-miR-128a	0.454114	0.486941	1.96193e-05	4.85031e-05
hsa-miR-34c-5p	0.000865848	0.00192365	0.000809131	0.00132133
hsa-miR-330-3p	0.00147979	0.00304146	8.66632e-08	3.35349e-07
hsa-miR-148b	0.463369	0.490951	0.0910269	0.107303
hsa-miR-325	0.00161623	0.00323246	4.03402e-05	8.75678e-05
hsa-miR-29c	0.0018981	0.0036887	0.000150134	0.000284297
hsa-miR-362-5p	0.78441	0.78441	0.207544	0.232345
hsa-miR-342-3p	0.352106	0.394181	1.41978e-05	3.61031e-05
hsa-miR-324-5p	0.00946322	0.0160424	0.000586909	0.000994951
hsa-miR-346	2.98618e-06	1.20804e-05	2.08976e-06	6.96851e-06
hsa-miR-20b	0.00498399	0.00905255	0.00431497	0.00600051
hsa-miR-184	3.4487e-08	2.66899e-07	7.33253e-06	2.13966e-05
hsa-miR-200a	3.87877e-08	2.87595e-07	6.00114e-09	2.88704e-08
hsa-miR-99b	0.274733	0.326016	0.000244395	0.000443901
hsa-miR-365	0.129979	0.17138	0.00884955	0.0117554
hsa-miR-381	0.00288964	0.00541427	0.00106232	0.00165872
hsa-miR-429	0.0747592	0.107316	0.000319377	0.00056849
hsa-miR-92b	0.0553894	0.082161	0.00135763	0.00204795
hsa-miR-572	0.00708728	0.012368	0.697598	0.713635
hsa-miR-628-3p	0.000734868	0.00168116	0.000707898	0.00117762
hsa-miR-638	0.0180181	0.0296965	0.00400268	0.00561005
hsa-miR-486-3p	2.48173e-05	8.33486e-05	0.188761	0.212654
