# Supplementary material for: New Statistical Methods for Constructing Robust Differential Correlation Networks to characterize the interactions among microRNAs
Source: Sci Rep. 2019 Mar 5;9:3499. doi: 10.1038/s41598-019-40167-8 (PMC6401044; doi:10.1038/s41598-019-40167-8)
Supplement: Supplementary file 6 — Table S5 [file 41598_2019_40167_MOESM6_ESM.xlsx]

## Sheet: mean_p_val
ID	p_val	adjusted_p_val
hsa-miR-30a	3.67626e-24	2.18125e-22
hsa-miR-106a	8.01736e-06	1.62169e-05
hsa-miR-10a	4.95132e-11	2.09842e-10
hsa-miR-141	6.8211e-09	2.16813e-08
hsa-miR-191	1	1
hsa-miR-99a	8.16732e-18	9.69188e-17
hsa-miR-148a	0.465453	0.53452
hsa-miR-34a	0.132231	0.157967
hsa-miR-199b-5p	2.80965e-10	1.11137e-09
hsa-miR-214	0.0312999	0.0428568
hsa-miR-23b	0.0697456	0.0874276
hsa-miR-101	2.27953e-13	1.39916e-12
hsa-miR-30d	6.55416e-19	1.06058e-17
hsa-miR-181b	0.000220557	0.000413255
hsa-miR-30b	2.41501e-11	1.04847e-10
hsa-miR-125a-5p	3.73657e-20	9.50157e-19
hsa-miR-103	0.572618	0.637038
hsa-miR-199a-5p	4.70804e-06	1.00968e-05
hsa-miR-210	3.37722e-24	2.18125e-22
hsa-miR-218	6.96718e-18	9.52227e-17
hsa-miR-152	0.994051	0.999667
hsa-miR-126	2.83007e-20	8.39587e-19
hsa-miR-484	0.933313	0.971326
hsa-miR-663	0.0388833	0.051651
hsa-miR-492	4.31391e-19	7.67875e-18
hsa-miR-497	2.19585e-21	7.81724e-20
hsa-miR-518b	0.025346	0.0355243
hsa-miR-505	1.03928e-07	3.03264e-07
hsa-miR-409-3p	0.000601877	0.00106073
hsa-miR-490-3p	0.000226381	0.000418133
hsa-miR-432	0.000280234	0.000508996
hsa-miR-518a-5p	0.141858	0.167223
hsa-miR-410	0.0271677	0.03778
hsa-miR-498	6.24918e-07	1.5667e-06
hsa-miR-485-5p	0.0466793	0.0615475
hsa-miR-503	7.48943e-18	9.52227e-17
hsa-miR-324-3p	0.0171461	0.0242223
hsa-miR-98	0.000311593	0.000560239
hsa-miR-107	0.863833	0.931893
hsa-miR-10b	1.78081e-05	3.48334e-05
hsa-miR-187	0.147794	0.173074
hsa-miR-221	4.31287e-07	1.14581e-06
hsa-miR-15b	0.896509	0.955561
hsa-miR-130a	4.63803e-14	3.05766e-13
hsa-miR-142-5p	0.0333052	0.0452544
hsa-miR-32	0.938584	0.971326
hsa-miR-100	5.94158e-15	4.80728e-14
hsa-miR-196a	0.00686434	0.0106248
hsa-miR-30c	5.67122e-17	5.31304e-16
hsa-miR-181a	1.03352e-05	2.06703e-05
hsa-miR-203	0.0820356	0.101405
hsa-miR-223	3.33339e-10	1.28988e-09
hsa-miR-27b	0.0723373	0.0900422
hsa-miR-133a	0.136979	0.162549
hsa-miR-143	1.94317e-19	3.84316e-18
hsa-miR-92a	0.105298	0.128377
hsa-miR-29b	0.014096	0.0201595
hsa-miR-198	0.0927626	0.113874
hsa-miR-139-5p	0.0110545	0.0163975
hsa-miR-181c	0.959694	0.981756
hsa-miR-205	8.63671e-12	4.27037e-11
hsa-miR-217	1.39059e-17	1.54703e-16
hsa-miR-200b	1.29971e-12	6.80435e-12
hsa-miR-137	5.73394e-06	1.21505e-05
hsa-miR-145	1.8681e-26	3.32522e-24
hsa-miR-95	0.570365	0.637038
hsa-miR-105	0.014157	0.0201595
hsa-miR-199a-3p	5.91677e-06	1.23904e-05
hsa-miR-7	1.36984e-13	8.70825e-13
hsa-miR-219-5p	1.28209e-06	3.04283e-06
hsa-miR-125b	2.64449e-14	1.88287e-13
hsa-miR-153	0.935948	0.971326
hsa-miR-127-3p	1.3539e-11	6.34197e-11
hsa-miR-557	2.57288e-08	7.89608e-08
hsa-miR-93	7.20438e-08	2.1373e-07
hsa-miR-423-5p	0.704971	0.769846
hsa-miR-768-3p	1.56805e-05	3.10125e-05
hsa-miR-181d	0.884722	0.948678
hsa-miR-491-5p	3.26166e-06	7.16759e-06
hsa-miR-146b-5p	0.00527866	0.0083893
hsa-miR-520e	2.33355e-07	6.44723e-07
hsa-miR-502-5p	0.000320524	0.000570532
hsa-miR-509-3p	0.00525171	0.0083893
hsa-miR-565	5.87872e-08	1.77358e-07
hsa-miR-31	2.96634e-16	2.51433e-15
hsa-miR-923	0.935948	0.971326
hsa-miR-19a	0.000722073	0.00126009
hsa-miR-25	0.0669833	0.0851645
hsa-miR-20a	6.01027e-06	1.24399e-05
hsa-miR-26b	0.00201662	0.00341865
hsa-miR-22	0.000996258	0.00172169
hsa-miR-28-5p	0.987441	0.999667
hsa-miR-425	8.71071e-07	2.12398e-06
hsa-miR-193b	1.60482e-11	7.32458e-11
hsa-miR-532-3p	0.00693309	0.0106387
hsa-miR-134	6.53853e-05	0.000123815
hsa-miR-185	2.21973e-09	7.7473e-09
hsa-miR-320	0.0131506	0.019031
hsa-miR-296-5p	0.00309111	0.00514222
hsa-miR-376a	4.25672e-10	1.61212e-09
hsa-miR-326	0.123118	0.148075
hsa-miR-339-5p	2.59515e-17	2.71728e-16
hsa-miR-422a	0.0528462	0.0691664
hsa-miR-146a	0.00844446	0.0126312
hsa-miR-188-5p	1.86647e-09	6.64464e-09
hsa-miR-155	5.54141e-07	1.4091e-06
hsa-miR-30e	0.0066285	0.0104414
hsa-miR-135b	0.00144487	0.00247295
hsa-miR-424	3.73793e-06	8.11403e-06
hsa-miR-150	2.38001e-16	2.11821e-15
hsa-miR-193a-3p	0.0113192	0.0166514
hsa-miR-106b	2.70911e-06	6.18232e-06
hsa-miR-299-5p	0.949331	0.976768
hsa-miR-361-5p	0.71484	0.775863
hsa-miR-302d	0.0689831	0.0870851
hsa-miR-331-3p	1.15907e-07	3.32766e-07
hsa-miR-345	7.72306e-15	5.97698e-14
hsa-miR-18b	2.5005e-08	7.80858e-08
hsa-miR-195	7.92586e-20	1.7635e-18
hsa-miR-363	6.22591e-05	0.000119163
hsa-miR-451	1.43819e-18	2.13332e-17
hsa-miR-602	4.62266e-07	1.21005e-06
hsa-miR-151-5p	0.00686434	0.0106248
hsa-miR-222	0.0041822	0.00682965
hsa-miR-28-3p	0.498486	0.565162
hsa-miR-574-5p	0.231242	0.269027
hsa-miR-665	0.0339976	0.0458453
hsa-miR-675	0.924096	0.971326
hsa-miR-744	6.55681e-09	2.12202e-08
hsa-miR-18a	1.06272e-11	5.11256e-11
hsa-miR-24	0.486992	0.55567
hsa-miR-19b	0.630267	0.696817
hsa-miR-26a	3.65529e-07	9.85822e-07
hsa-miR-374b	0.00344631	0.00568003
hsa-miR-15a	6.49231e-09	2.12202e-08
hsa-miR-21	3.34016e-13	1.98183e-12
hsa-miR-27a	0.991407	0.999667
hsa-miR-17	7.71281e-06	1.57802e-05
hsa-miR-23a	0.0289092	0.0398903
hsa-miR-29a	1.02255e-06	2.45965e-06
hsa-miR-140-3p	8.55563e-24	3.80726e-22
hsa-miR-560	0.0384158	0.0514136
hsa-miR-612	0.410685	0.474688
hsa-miR-361-3p	0.0597	0.0770043
hsa-miR-378	0.00514515	0.00832579
hsa-miR-801	0.116805	0.141437
hsa-miR-874	0.055857	0.0725733
hsa-miR-186	0.685382	0.753074
hsa-miR-200c	6.69749e-13	3.72548e-12
hsa-miR-130b	3.27011e-17	3.23378e-16
hsa-miR-370	3.11616e-05	6.02909e-05
hsa-miR-377	3.63981e-13	2.08995e-12
hsa-miR-151-3p	7.35035e-07	1.81717e-06
hsa-miR-335	6.46269e-11	2.67525e-10
hsa-miR-423-3p	1.70228e-09	6.18381e-09
hsa-miR-190	3.68802e-14	2.52487e-13
hsa-miR-128a	1.02926e-14	7.63364e-14
hsa-miR-34c-5p	5.59578e-09	1.87934e-08
hsa-miR-330-3p	2.19359e-11	9.76147e-11
hsa-miR-148b	0.56924	0.637038
hsa-miR-325	0.00275955	0.00463396
hsa-miR-29c	2.19492e-10	8.87944e-10
hsa-miR-362-5p	0.00840335	0.0126312
hsa-miR-342-3p	5.49405e-12	2.79412e-11
hsa-miR-324-5p	1.95516e-06	4.51973e-06
hsa-miR-346	5.40013e-07	1.39308e-06
hsa-miR-20b	3.15161e-06	7.01234e-06
hsa-miR-184	0.0640732	0.0820506
hsa-miR-200a	5.7821e-10	2.14419e-09
hsa-miR-99b	5.27196e-09	1.80463e-08
hsa-miR-365	0.0118099	0.0172309
hsa-miR-381	2.06056e-07	5.82189e-07
hsa-miR-429	1.25381e-12	6.76297e-12
hsa-miR-92b	0.000227859	0.000418133
hsa-miR-572	1.6044e-06	3.75768e-06
hsa-miR-628-3p	2.35433e-07	6.44723e-07
hsa-miR-638	0.00743193	0.0113067
hsa-miR-486-3p	2.8439e-06	6.40777e-06
